# Supplementary material for: Environmental conditions modulate the effect of epigenetic factors controlling the response of Arabidopsis thaliana to Plasmodiophora brassicae
Source: Front Plant Sci. 2024 May 29;15:1245545. doi: 10.3389/fpls.2024.1245545 (PMC11171141; doi:10.3389/fpls.2024.1245545)
Supplement: Supplementary file 1 [file DataSheet_1.xlsx]

## Sheet: Supplementary Tables
SUPPLEMENTARY TABLES
Supp. Table 1 : LR values obtained using the scantwo function in r.qtl with 5000 permutations for each trait and each abiotic condition.
Supp. Table 2: Experimental design (rep/block) and epigenotype effects for each trait and abiotic condition.
Supp. Table 3: Results of Kruskal–Wallis and Wilcoxon rank-sum pairwise comparison tests for the traits Lfni, Lfi, dLf, DI, GA and GALA in STANDARD, DROUGHT, FLOOD and HEAT conditions
Supp. Table 4 : Genetic variants located within the QTLepi detected.
Supp. Table 5: Results of the differential host set put under four abiotic conditions such as standard, heat, drought and flood. For Heat, drougth and flood, 2 sets were repeated under standard conditions to validate the inoculum and 2 sets were kept under the abiotic changes.
Supp. Table 6: Results of Kruskal–Wallis and Wilcoxon rank-sum pairwise comparison tests for the traits deltaLfni, deltaLfi, deltadLf, deltaDI, deltaGA and deltaGALA in STANDARD, DROUGHT, FLOOD and HEAT conditions
Supp. Table 7 : Genetic variants located within the QTLepi detected involved in phenotypic plasticity.

## Sheet: Supp. Table 1
Supp. Table 1 : LR values obtained using the scantwo function in r.qtl with 5000 permutations for each trait and each abiotic condition.
Traits	STANDARD	HEAT	DROUGHT	FLOOD
Lfni	2.36	2.35	2.36	2.38
Lfi	2.31	2.34	2.32	2.3
dLf	2.34	2.31	2.33	2.33
GA	2.37	2.4	2.33	2.34
GALA	2.39	2.29	2.34	2.36
DI	2.27	2.32	2.28	2.35

## Sheet: Supp. Table 2
Supp. Table 2: Experimental design (rep/block) and epigenotype effects for each trait and abiotic condition. They were calculated as followed: Yijk = µ + EGi + Rj+ Bk(Rj) + eijk where μ in the mean general effect, EGi is the epigenotype effect of the i line, Rj, differential effect between replicates; Bk(Rj) is the block in the repetition effect and eijk the residual variance. Significant value a…
Conditions	Disease Related Traits	Environmental Effect (rep/block)	Epigenotype effect	h²
STANDARD	Lfni	<2E-16	<2E-16	0.779
	Lfi	1.7e-08	2.77e-11	0.71
	DI	0.00015	0.5955	0.49
	GA	1.853e-12	1.008e-06	0.66
	GALA	2.96e-11	2.914e-07	0.67
HEAT	Lfni	0.000154	2.07e-14	0.722
	Lfi	2.2e-16	1.23e-07	0.68
	DI	4.444e-05	0.6492	0.48
	GA	2e-16	0.07338	0.55
	GALA	1.28e-06	0.000166	0.63
DROUGHT	Lfni	<2E-16	3.11e-05	0.639
	Lfi	1.28e-15	4.75e-07	0.66
	DI	2e-16	0.1614	0.57
	GA	2e-16	0.01116	0.58
	GALA	2e-16	0.792	0.47
FLOOD	Lfni	1.73e-05	8.779e-09	0.688
	Lfi	2e-16	2e-16	0.76
	DI	7.7e-14	0.2294	0.53
	GA	2e-16	0.0003731	0.62
	GALA	2e-16	0.254	0.52

## Sheet: Supp. Table 3
Supp. Table 3: Results of Kruskal–Wallis and Wilcoxon rank-sum pairwise comparison tests for the traits Lfni, Lfi, dLf, DI, GA and GALA in STANDARD, DROUGHT, FLOOD and HEAT conditions.
Traits	p	p.adj	p.signif	method
Lfni	2.18e-92	2.2e-92	****	Kruskal-Wallis
Lfi	8.62e-78	8.6e-78	****	Kruskal-Wallis
dLf	1.62e-84	1.6e-84	****	Kruskal-Wallis
DI	6.81e-60	6.8e-60	****	Kruskal-Wallis
GA	1.4e-82	1.4e-82	****	Kruskal-Wallis
GALA	1.04e-30	1e-30	****	Kruskal-Wallis
Traits	condition 1	condition 2	p	p.adj	p.signif	method
Lfni (cm)	STANDARD	HEAT	1.15e-24	1.1e-24	****	Wilcoxon
	STANDARD	DROUGHT	3.58e-42	2.2e-41	****	Wilcoxon
	STANDARD	FLOOD	3.58e-42	2.2e-41	****	Wilcoxon
	HEAT	DROUGHT	1.07e-41	4.3e-41	****	Wilcoxon
	HEAT	FLOOD	8.56e-40	2.6e-39	****	Wilcoxon
	DROUGHT	FLOOD	3.38e-32	6.8e-32	****	Wilcoxon
Lfi (cm)	STANDARD	HEAT	1.69e-28	5.1e-28	****	Wilcoxon
	STANDARD	DROUGHT	1.78e-33	7.1e-33	****	Wilcoxon
	STANDARD	FLOOD	2.2e-19	4.4e-19	****	Wilcoxon
	HEAT	DROUGHT	9.59e-43	5.8e-42	****	Wilcoxon
	HEAT	FLOOD	2.67e-41	1.3e-40	****	Wilcoxon
	DROUGHT	FLOOD	1.59e-12	1.6e-12	****	Wilcoxon
dLf (cm)	STANDARD	HEAT	2.25e-41	9 e-41	****	Wilcoxon
	STANDARD	DROUGHT	3.58e-42	2.2e-41	****	Wilcoxon
	STANDARD	FLOOD	4.05e-42	2.2e-41	****	Wilcoxon
	HEAT	DROUGHT	2.64e-34	7.9e-34	****	Wilcoxon
	HEAT	FLOOD	4.28e-17	4.3e-17	****	Wilcoxon
	DROUGHT	FLOOD	3.22e-22	6.4e-22	****	Wilcoxon
DI	STANDARD	HEAT	3.98e-14	1.2e-13	****	Wilcoxon
	STANDARD	DROUGHT	7.83e-39	4.7e-38	****	Wilcoxon
	STANDARD	FLOOD	5.92e- 2	5.9e- 2	ns	Wilcoxon
	HEAT	DROUGHT	1.58e-32	6.3e-32	****	Wilcoxon
	HEAT	FLOOD	2.79e- 9	5.6e- 9	****	Wilcoxon
	DROUGHT	FLOOD	1.24e-37	6.2e-37	****	Wilcoxon
GA (cm²)	STANDARD	HEAT	3.11e-23	6.2e-23	****	Wilcoxon
	STANDARD	DROUGHT	7.29e-41	3.6e-40	****	Wilcoxon
	STANDARD	FLOOD	5.63e-12	5.6e-12	****	Wilcoxon
	HEAT	DROUGHT	9.15e-43	5.5e-42	****	Wilcoxon
	HEAT	FLOOD	7.89e-37	3.2e-36	****	Wilcoxon
	DROUGHT	FLOOD	1.12e-36	3.4e-36	****	Wilcoxon
GALA	STANDARD	HEAT	2.13e- 7	6.4e- 7	****	Wilcoxon
	STANDARD	DROUGHT	3.32e- 4	6.6e- 4	***	Wilcoxon
	STANDARD	FLOOD	1.8e-11	7.2e-11	****	Wilcoxon
	HEAT	DROUGHT	6.61e- 1	6.6e- 1	ns	Wilcoxon
	HEAT	FLOOD	6.17e-29	3.7e-28	****	Wilcoxon
	DROUGHT	FLOOD	1.88e-18	9.4e-18	****	Wilcoxon

## Sheet: Supp. Table 4
Supp. Table 4 : Genetic variants located within the QTLepi detected. Statistical analysis of TE and sequence variant effect compared to methylated markers on QTLepi detection for each trait study. Conditions indicates the abiotic conditions under which traits were assessed. Trait indicates the phenotypic trait used for the analysis. Model I indicates the marker considered in the model (Marker, SN…
Conditions	Trait	n	Model I	Model II (lm)	p-value β1	p-value β2	p-value β3	p-value β4	p-value β5	F-statistic Model II	p-value Model II	Adjusted R2
STANDARD	Rbi	123	Marker	yi = β0 + β1(MM10) + ei	0.000861					11.68	0.0008606	0.0805
STANDARD	Rbi	123	TE	yi = β0 + β1(TE_6617937) + ei	0.442					0.595	0.4423	-0.004026
STANDARD	Rbi	123	SNP	yi = β0 + β1(SNP_7241579) + ei	0.1685					2.216	0.1136	0.01986
STANDARD	Rbi	123	SNP	yi = β0 + β1(SNP_9497509) + ei	0.0172					3.127	0.04748	0.03424
STANDARD	Rbi	123	SNP	yi= β0 + β1(SNP_9883998) + ei	0.0141					3.335	0.03902	0.03777
STANDARD	Rbi	123	TE	yi = β0 + β1(TE_12177658) + ei	0.299					0.6529	0.583	-0.01042
STANDARD	Rbi	123	Footprint	yi = β0 + β1(TE_12617099) + ei	0.323					0.5925	0.6214	-0.01238
STANDARD	Rbi	123	SNP	yi = β0 + β1(Footprint_12620247) + ei	0.326					0.9733	0.3259	-0.000221
STANDARD	Rbi	123	SNP	yi = β0 + β1(SNP_13033405) + ei	0.0522					2.066	0.1312	0.01761
STANDARD	Rbi	123	indel	yi = β0 + β1(indel_13908828) + ei	0.126					1.205	0.3033	0.003406
STANDARD	Rbi	123	SNP	yi = β0 + β1(SNP_13967107) + ei	0.187					0.9084	0.406	0.001529
STANDARD	Rbi	123	SNP	yi = β0 + β1(SNP_14023610) + ei	0.175					0.9563	0.3872	-0.0007229
STANDARD	Rbi	123	SNP	yi = β0 + β1(SNP_14590272) + ei	0.175					0.9563	0.3872	-0.0007229
STANDARD	Rbi	123	SNP	yi = β0 + β1(SNP_15509104) + ei	0.141					1.1	0.3363	0.001678
STANDARD	Rbi	123	indel	yi = β0 + β1(indel_15935454) + ei	0.0928					1.446	0.2396	0.007383
STANDARD	Rbi	123	indel	yi = β0 + β1(indel_15972511) + ei	0.37					0.4045	0.6682	-0.01011
STANDARD	Rbi	123	TE	yi = β0 + β1(TE_16836944) + ei	0.0249					5.185	0.02492	0.03978
STANDARD	Rbi	123	SNP	yi = β0 + β1(indel_17863273) + ei	0.192					2.069	0.1309	0.01736
STANDARD	Rbi	123	SNP	yi = β0 + β1(SNP_18002233) + ei	0.1635					3.31	0.03992	0.03677
STANDARD	Rbi	123	SNP	yi = β0 + β1(SNP_18173880) +ei	0.1327					2.542	0.08301	0.02485
STANDARD	Rbi	123	TE	yi = β0 + β1(TE_20150892) + ei	0.0975					2.798	0.09753	0.01749
STANDARD	Rbi	123	SNP	yi = β0 + β1(SNP_20362809) + ei	0.0903					2.313	0.1034	0.02124
STANDARD	Rbi	123	SNP	yi = β0 + β1(SNP_21675141) + ei	0.114					1.589	0.2085	0.009639
STANDARD	Rbi	123	Marker + TE	yi = β0 + β1(MM10) + β2(TE_6617937) + ei	0.0249	0.9018				2.904	0.05947	0.03634
STANDARD	Rbi	123	Marker + SNP	yi = β0 + β1(MM10) + β2(SNP_7241579) + ei	0.00416	0.81496				4.42	0.005549	0.07877
STANDARD	Rbi	123	Marker + SNP	yi = β0 + β1(MM10) + β2(SNP_9497509) + ei	0.0267	0.4532				3.836	0.0116	0.0662
STANDARD	Rbi	123	Marker + SNP	yi = β0 + β1(MM10) + β2(SNP_9883998) + ei	0.0219	0.4548				4.106	0.00826	0.07263
STANDARD	Rbi	123	Marker + TE	yi = β0 + β1(MM10) + β2(TE_12177658) + ei	0.0434	0.8217				1.553	0.1931	0.02142
STANDARD	Rbi	123	Marker + TE	yi = β0 + β1(MM10) + β2(TE_12617099) + ei	0.0411	0.9012				1.531	0.1993	0.02081
STANDARD	Rbi	123	Marker + Footprint	yi = β0 + β1(MM10) + β2(Footprint_12620247) + ei	0.00144	0.45352				5.847	0.003781	0.07418
STANDARD	Rbi	123	Marker + SNP	yi = β0 + β1(MM10) + β2(SNP_13033405) + ei	0.0136	0.4605				3.532	0.01708	0.06
STANDARD	Rbi	123	Marker + indel	yi = β0 + β1(MM10) + β2(indel_13908828) + ei	0.00472	0.68431				3.619	0.01527	0.06145
STANDARD	Rbi	123	Marker + SNP	yi = β0 + β1(MM10) + β2(SNP_13967107) + ei	0.00353	0.78231				3.601	0.01563	0.06105
STANDARD	Rbi	123	Marker + SNP	yi = β0 + β1(MM10) + β2(SNP_14023610) + ei	0.00323	0.78271				3.693	0.01388	0.06259
STANDARD	Rbi	123	Marker + SNP	yi = β0 + β1(MM10) + β2(SNP_14590272) + ei	0.0454	0.1193				4.467	0.005229	0.07977
STANDARD	Rbi	123	Marker + SNP	yi = β0 + β1(MM10) + β2(SNP_15509104) + ei	0.00348	0.73557				3.75	0.01297	0.06482
STANDARD	Rbi	123	Marker + indel	yi = β0 + β1(MM10) + β2(indel_15935454) + ei	0.00511	0.47554				3.737	0.01315	0.06404
STANDARD	Rbi	123	Marker + indel	yi = β0 + β1(MM10) + β2(indel_15972511) + ei	0.00302	0.9867				3.349	0.02153	0.05591
STANDARD	Rbi	123	Marker + TE	yi = β0 + β1(MM10) + β2(TE_16836944) + ei	0.0464	0.0675				4.705	0.01116	0.06836
STANDARD	Rbi	123	Marker + indel	yi = β0 + β1(MM10) + β2(indel_17863273) + ei	0.000857	0.696097				5.405	0.00161	0.09846
STANDARD	Rbi	123	Marker + SNP	yi = β0 + β1(MM10) + β2(SNP_18002233) + ei	0.000945	0.624153				6.237	0.0005739	0.1149
STANDARD	Rbi	123	Marker + SNP	yi = β0 + β1(MM10) + β2(SNP_18173880) + ei	0.0014	0.5291				5.404	0.001612	0.09844
STANDARD	Rbi	123	Marker + TE	yi = β0 + β1(MM10) + β2(TE_20150892) + ei	0.0384	0.2361				3.648	0.0296	0.04983
STANDARD	Rbi	123	Marker + SNP	yi = β0 + β1(MM10) + β2(SNP_20362809) + ei	0.00178	0.33566				5.068	0.002452	0.09162
STANDARD	Rbi	123	Marker + SNP	yi = β0 + β1(MM10) + β2(SNP_21675141) + ei	0.00215	0.26548				4.419	0.005544	0.07815
STANDARD	Lfi	123	Marker	yi = β0 + β1(MM11) + β2(MM160) + β3(MM167) + ei	0.000274	1.97e-05	4.3e-05			22.86	9.346e-12	0.3496
STANDARD	Lfi	123	SNP	yi = β0 + β1(SNP_9497509) + β2(MM160) + β3(MM167) + ei	0.0181	1.07e-06	3.47e-05			14.67	1.006e-09	0.313
STANDARD	Lfi	123	SNP	yi = β0 + β1(SNP_9883998) + β2(MM160) + β3(MM167) + ei	0.0138	5.46e-06	5.84e-05			13.69	3.664e-09	0.2991
STANDARD	Lfi	123	TE	yi = β0 + β1(TE_12177658) + β2(MM160) + β3(MM167) + ei	0.661	2.25e-05	3.6e-05			9.17	3.7e-07	0.288
STANDARD	Lfi	123	TE	yi = β0 + β1(TE_12617099) + β2(MM160) + β3(MM167) + ei	0.437	2.31e-05	3.28e-05			9.331	2.954e-07	0.2941
STANDARD	Lfi	123	Footprint	yi = β0 + β1(Footprint_12620247) + β2(MM160) + β3(MM167) + ei	0.867	4.36e-06	1.63e-05			15.82	1.033e-08	0.2688
STANDARD	Lfi	123	SNP	yi = β0 + β1(SNP_13033405) + β2(MM160) + β3(MM167) + ei	0.0755	2.05e-06	2.36e-05			13.75	3.399e-09	0.3
STANDARD	Lfi	123	indel	yi = β0 + β1(indel_13908828) + β2(MM160) + β3(MM167) + ei	0.0728	5.9e-07	4.86e-05			14.46	1.313e-09	0.3097
STANDARD	Lfi	123	SNP	yi = β0 + β1(SNP_13967107) + β2(MM160) + β3(MM167) + ei	0.129	4.01e-06	2.08e-05			13.01	8.77e-09	0.2859
STANDARD	Lfi	123	SNP	yi = β0 + β1(SNP_14023610) + β2(MM160) + β3(MM167) + ei	0.122	3.64e-06	1.91e-05			13.13	7.279e-09	0.2862
STANDARD	Lfi	123	SNP	yi = β0 + β1(SNP_14590272) + β2(MM160) + β3(MM167) + ei	0.015	2.8e-05	6.56e-05			14.89	7.533e-10	0.3165
STANDARD	Lfi	123	SNP	yi = β0 + β1(SNP_15509104) + β2(MM160) + β3(MM167) + ei	0.0921	4.72e-06	2.99e-05			13.17	7.252e-09	0.2904
STANDARD	Lfi	123	indel	yi = β0 + β1(indel_15935454) + β2(MM160) + β3(MM167) + ei	0.0389	6.95e-07	2.77e-05			15.17	5.26e-10	0.3208
STANDARD	Lfi	123	indel	yi = β0 + β1(indel_15972511) + β2(MM160) + β3(MM167) + ei	0.159	1.29e-05	8.5e-06			12.63	1.493e-08	0.2811
STANDARD	Lfi	123	TE	yi = β0 + β1(TE_16836944) + β2(MM160) + β3(MM167) + ei	0.0198	2.23e-05	1.37e-05			17.61	3.212e-09	0.3303
STANDARD	Lfi	123	indel	yi = β0 + β1(indel_17863273) + β2(MM160) + β3(MM167) + ei	0.272	1.55e-05	3.98e-05			12.53	1.613e-08	0.276
STANDARD	Lfi	123	SNP	yi = β0 + β1(SNP_18002233) + β2(MM160) + β3(MM167) + ei	0.228	2.31e-05	9.39e-05			12.48	1.729e-08	0.2751
STANDARD	Lfi	123	SNP	yi = β0 + β1(SNP_18173880) + β2(MM160) + β3(MM167) + ei	0.291449	1.41e-05	0.000108			12.92	9.662e-09	0.2826
STANDARD	Lfi	123	TE	yi = β0 + β1(MM11) + β2(TE_20150892) + β3(MM167) + ei	0.021467	0.225459	0.000101			10.77	3.534e-06	0.2249
STANDARD	Lfi	123	SNP	yi = β0 + β1(MM11) + β2(SNP_20362809) + β3(MM167) + ei	0.00014	0.325111	0.000402			11.25	9.293e-08	0.2531
STANDARD	Lfi	123	SNP	yi = β0 + β1(MM11) + β2(SNP_21675141) + β3(MM167) + ei	0.000186	0.144226	0.000773			10.84	1.658e-07	0.2454
STANDARD	Lfi	123	Marker + SNP	yi = β0 + β1(MM11) + β2(MM160) + β3(MM167) + β4(SNP_9497509) + ei	0.0113	7.46e-06	8.53e-05	0.7584		13.63	1.932e-10	0.3447
STANDARD	Lfi	123	Marker + SNP	yi = β0 + β1(MM11) + β2(MM160) + β3(MM167) + β4(SNP_9883998) + ei	0.010982	2.84e-05	0.000117	0.710277		12.83	6.69e-10	0.3321
STANDARD	Lfi	123	Marker + TE	yi = β0 + β1(MM11) + β2(MM160) + β3(MM167) + β4(TE_12177658) + ei	0.0255	5.28e-05	9.9e-05	0.6424		8.83	1.191e-07	0.3175
STANDARD	Lfi	123	Marker + TE	yi = β0 + β1(MM11) + β2(MM160) + β3(MM167) + β4(TE_12617099) + ei	0.0222	4.76e-05	9.36e-05	0.7667		9.038	8.574e-08	0.3254
STANDARD	Lfi	123	Marker + Footprint	yi = β0 + β1(MM11) + β2(MM160) + β3(MM167) + β4(Footprint_12620247) + ei	0.000352	3.05e-05	7.18e-05	0.950947		16.52	9.313e-11	0.3391
STANDARD	Lfi	123	Marker + SNP	yi = β0 + β1(MM11) + β2(MM160) + β3(MM167) + β4(SNP_13033405) + ei	0.00469	1.19e-05	4.98e-05	0.68079		13.37	2.982e-10	0.3419
STANDARD	Lfi	123	Marker + indel	yi = β0 + β1(MM11) + β2(MM160) + β3(MM167) + β4(indel_13908828) + ei	0.00311	3.3e-06	8.82e-05	0.6411		14.2	8.185e-11	0.3549
STANDARD	Lfi	123	Marker + SNP	yi = β0 + β1(MM11) + β2(MM160) + β3(MM167) + β4(SNP_13967107) + ei	0.000959	1.41e-05	5.06e-05	0.844249		13.65	1.872e-10	0.3451
STANDARD	Lfi	123	Marker + SNP	yi = β0 + β1(MM11) + β2(MM160) + β3(MM167) + β4(SNP_14023610) + ei	0.000949	1.13e-05	4.04e-05	0.854402		13.75	1.544e-10	0.345
STANDARD	Lfi	123	Marker + SNP	yi = β0 + β1(MM11) + β2(MM160) + β3(MM167) + β4(SNP_15509104) + ei	0.00238	2.01e-05	7.13e-05	0.66336		13.27	3.469e-10	0.3401
STANDARD	Lfi	123	Marker + indel	yi = β0 + β1(MM11) + β2(MM160) + β3(MM167) + β4(indel_15935454) + ei	0.00479	3.43e-06	6.76e-05	0.32984		14.55	4.856e-11	0.3609
STANDARD	Lfi	123	Marker + indel	yi = β0 + β1(MM11) + β2(MM160) + β3(MM167) + β4(indel_15972511) + ei	0.00194	3.32e-05	4.17e-05	0.7448		12.91	5.91e-10	0.3336
STANDARD	Lfi	123	Marker + TE	yi = β0 + β1(MM11) + β2(MM160) + β3(MM167) + β4(TE_16836944) + ei	0.0741	5.09e-05	5.43e-05	0.0963		14.32	3.179e-09	0.3454
STANDARD	Lfi	123	Marker + indel	yi = β0 + β1(MM11) + β2(MM160) + β3(MM167) + β4(indel_17863273) + ei	0.000342	2.43e-05	8.3e-05	0.940129		13.83	1.356e-10	0.3465
STANDARD	Lfi	123	Marker + SNP	yi = β0 + β1(MM11) + β2(MM160) + β3(MM167) + β4(SNP_18002233) + ei	0.000503	3.31e-05	0.000227	0.805086		13.56	2.052e-10	0.3416
STANDARD	Lfi	123	Marker + SNP	yi = β0 + β1(MM11) + β2(MM160) + β3(MM167) + β4(SNP_18173880) + ei	0.000256	2.51e-05	0.000263	0.962975		14.35	6.3e-11	0.3555
STANDARD	Lfi	123	Marker + TE	yi = β0 + β1(MM11) + β2(MM160) + β3(MM167) + β4(TE_20150892) + ei	0.0429	7.65e-05	8.42e-05	0.2929		13.67	7.118e-09	0.3341
STANDARD	Lfi	123	Marker + SNP	yi = β0 + β1(MM11) + β2(MM160) + β3(MM167) + β4(SNP_20362809) + ei	0.000264	5.71e-05	0.000102	0.905575		13.76	1.513e-10	0.3452
STANDARD	Lfi	123	Marker + SNP	yi = β0 + β1(MM11) + β2(MM160) + β3(MM167) + β4(SNP_21675141) + ei	0.00049	8.67e-05	0.000154	0.763648		13.13	3.931e-10	0.3339
STANDARD	Lfi	123	Marker + SNP	yi = β0 + β1(MM11) + β2(MM160) + β3(MM167) + β4(SNP_14590272) + ei	0.00997	1.09e-05	5.88e-05	0.86447		13.89	1.304e-10	0.3494
STANDARD	Lfni	123	Marker	yi = β0 + β1(MM128) + β2(MM330) + β(3MM679) + β4(MM859) + ei	4.78e-07	0.000346	0.000272	0.001341		25.56	2.908e-15	0.4461
STANDARD	Lfni	123	indel	yi = β0 + β1(indel_17863273) + β2(MM330) + β3(MM679) + β4(MM859) + ei	0.000194	0.000504	8.82e-06	0.000744		15.93	6.286e-12	0.3816
STANDARD	Lfni	123	SNP	yi = β0 + β1(SNP_18002233) + β2(MM330) + β3(MM679) + β4(MM859) + ei	6.82e-05	0.000761	9.24e-06	0.00087		16.61	2.411e-12	0.3921
STANDARD	Lfni	123	SNP	yi = β0 + β1(SNP_18173880) + β2(MM330) + β3(MM679) + β4(MM859) + ei	6.42e-05	0.000741	8.9e-06	0.001262		16.65	2.264e-12	0.3927
STANDARD	Lfni	123	SNP	yi = β0 + β1(MM128) + β2(MM330) + β3(SNP_4474111) + β4(MM859) + ei	1.23e-07	0.000692	0.063608	0.005044		16.08	5.349e-12	0.3859
STANDARD	Lfni	123	SNP	yi = β0 + β1(MM128) + β2(MM330) + β3(SNP_5115842) + β4(MM859) + ei	2.15e-08	0.000289	0.100078	0.001979		17.52	7.656e-13	0.4097
STANDARD	Lfni	123	indel	yi = β0 + β1(MM128) + β2(MM330) + β3(indel_7214677) + β4(MM859) + ei	8.06e-08	0.000251	0.003802	0.004904		18.59	1.687e-13	0.4229
STANDARD	Lfni	123	SNP	yi = β0 + β1(MM128) + β2(MM330) + β3(SNP_7344157) + β4(MM859) + ei	8.39e-08	0.000346	0.00322	0.006271		17.93	4.108e-18	0.4136
STANDARD	Lfni	123	indel	yi = β0 + β1(MM128) + β2(MM330) + β3(indel_7652616) + β4(MM859) + ei	3.5e-08	4.92e-05	0.000228	0.001115		20.4	1.452e-14	0.449
STANDARD	Lfni	123	indel	yi = β0 + β1(MM128) + β2(MM330) + β3(indel_7750735) + β4(MM859) + ei	3.12e-08	0.000288	0.000374	0.005588		20.2	2.027e-14	0.4444
STANDARD	Lfni	123	SNP	yi = β0 + β1(MM128) + β2(MM330) + β3(SNP_7944780) + β4(MM859) + ei	2.98e-08	0.000662	0.00014	0.009795		19.49	5.887e-14	0.4393
STANDARD	Lfni	123	SNP	yi = β0 + β1(MM128) + β2(MM330) + β3(MM679) + β4(SNP_4896800) + ei	1.62e-06	0.000494	0.000362	0.003302		19.42	5.207e-14	0.4322
STANDARD	Lfni	123	TE	yi = β0 + β1(MM128) + β2(MM330) + β3(MM679) + β4(TE_6357944) + ei	3.67e-06	0.001414	0.017813	0.000119		22.14	5.267e-16	0.4557
STANDARD	Lfni	123	SNP	yi = β0 + β1(MM128 ) + β2(MM330) + β3(MM679) + β4(SNP_7980674) + ei	9.86e-06	0.000977	0.000141	0.000388		21.7	3.56e-15	0.4673
STANDARD	Lfni	123	SNP	yi = β0 + β1(MM128) + β2(MM330) + β3(MM679) + β4(SNP_8654576) + ei	1.25e-06	0.000815	0.000329	0.000166		22.12	1.634e-15	0.466
STANDARD	Lfni	123	indel	yi = β0 + β1(MM128) + β2(MM330) + β3(MM679) + β4(indel_8872537) + ei	1.25e-06	0.001235	0.000216	5.06e-05		24.24	2.2e-16	0.4899
STANDARD	Lfni	123	SNP	yi = β0 + β1(MM128) + β2(MM330) + β3(MM679) + β4(SNP_9381623) + ei	1.89e-06	0.000716	0.000387	0.000961		20.9	7.665e-15	0.4512
STANDARD	Lfni	123	SNP	yi = β0 + β1(MM128) + β2(MM330) + β3(MM679) + β4(SNP_10075739) + ei	2.31e-06	0.000567	0.000384	0.001264		21.75	2.816e-15	0.4637
STANDARD	Lfni	123	SNP	yi = β0 + β1(MM128) + β2(MM330) + β3(MM679) + β4(SNP_10214637) + ei	2.79e-06	0.000457	0.000269	0.001387		21.73	2.672e-15	0.4613
STANDARD	Lfni	123	SNP	yi = β0 + β1(MM128) + β2(MM330) + β3(MM679) + β4(SNP_11645737) + ei	3.03e-06	0.000513	0.000309	0.002164		21.41	3.985e-15	0.4575
STANDARD	Lfni	123	SNP	yi = β0 + β1(MM128) + β2(MM330) + β3(MM679) + β4(SNP_12506158) + ei	3.03e-06	0.000513	0.000309	0.002164		21.41	3.99e-15	0.4575
STANDARD	Lfni	123	SNP	yi = β0 + β1(MM128) + β2(MM330) + β3(MM679) + β4(SNP_14215841) + ei	1.35e-06	0.000507	0.000253	0.005263		19.71	4.133e-14	0.4401
STANDARD	Lfni	123	SNP	yi = β0 + β1(MM128) + β2(MM330) + β3(MM679) + β4(SNP_14240551) + ei	1.3e-06	0.000381	0.000159	0.005624		19.97	2.54e-14	0.4394
STANDARD	Lfni	123	SNP	yi = β0 + β1(MM128) + β2(MM330) + β3(MM679) + β4(SNP_15070083) + ei	2.3e-06	0.000453	0.000216	0.003932		20.16	1.968e-14	0.4419
STANDARD	Lfni	123	indel	yi = β0 + β1(MM128) + β2(MM330) + β3(MM679) + β4(indel_15431687) + ei	5.42e-06	0.000441	0.000314	0.007703		18.95	1.198e-13	0.432
STANDARD	Lfni	123	Marker + indel	yi = β0 + β1(MM128) + β2(MM330) + β3(MM679) + β4(MM859) + β5(indel_17863273) + ei	0.00036	0.000651	0.000201	0.001294	0.16478	16.96	5.897e-14	0.4418
STANDARD	Lfni	123	Marker + SNP	yi = β0 + β1(MM128) + β2(MM330) + β3(MM679) + β4(MM859) + β5(SNP_18002233) + ei	0.000568	0.000806	0.000169	0.001227	0.085726	17.31	3.446e-14	0.4472
STANDARD	Lfni	123	Marker + SNP	yi = β0 + β1(MM128) + β2(MM330) + β3(MM679) + β4(MM859) + β5(SNP_18173880) + ei	0.000568	0.000782	0.000163	0.001576	0.081948	17.36	3.238e-14	0.4478
STANDARD	Lfni	123	Marker + SNP	yi = β0 + β1(MM128) + β2(MM330) + β3(MM679) + β4(MM859) + β5(SNP_4474111) + ei	1.13e-06	0.0008	0.00232	0.00234	0.71001	16.03	2.664e-13	0.4291
STANDARD	Lfni	123	Marker + SNP	yi = β0 + β1(MM128) + β2(MM330) + β3(MM679) + β4(MM859) + β5(SNP_5115842) + ei	2.94e-07	0.000431	0.00447	0.000983	0.718968	16.95	6.963e-14	0.4458
STANDARD	Lfni	123	Marker + indel	yi = β0 + β1(MM128) + β2(MM330) + β3(MM679) + β4(MM859) + β5(indel_7214677) + ei	5.8e-07	0.000474	0.02081	0.003038	0.152485	17.01	5.89e-14	0.4446
STANDARD	Lfni	123	Marker + SNP	yi = β0 + β1(MM128) + β2(MM330) + β3(MM679) + β4(MM859) + β5(SNP_7344157) + ei	6.25e-07	0.000612	0.013844	0.003362	0.150604	16.66	1.001e-13	0.4392
STANDARD	Lfni	123	Marker + indel	yi = β0 + β1(MM128) + β2(MM330) + β3(MM679) + β4(MM859) + β5(indel_7652616) + ei	1.59e-07	0.000132	0.142884	0.001082	0.206687	17.53	2.471-E14	0.4505
STANDARD	Lfni	123	Marker + indel	yi = β0 + β1(MM128) + β2(MM330) + β3(MM679) + β4(MM859) + β5(indel_7750735) + ei	2.39e-07	0.000459	0.034689	0.003604	0.026178	18.12	1.121e-14	0.4612
STANDARD	Lfni	123	Marker + SNP	yi = β0 + β1(MM128) + β2(MM330) + β3(MM679) + β4(MM859) + β5(SNP_7944780) + ei	1.94e-07	0.00101	0.04154	0.00747	0.00845	17.42	3.721e-14	0.455
STANDARD	Lfni	123	Marker + SNP	yi = β0 + β1(MM128) + β2(MM330) + β3(MM679) + β4(MM859) + β5(SNP_4896800) + ei	1.67e-06	0.000379	0.000307	0.002969	0.006362	18.87	3.42e-15	0.4698
STANDARD	Lfni	123	Marker + TE	yi = β0 + β1(MM128) + β2(MM330) + β3(MM679) + β4(MM859) + β5(TE_6357944) + ei	5.85e-06	0.000925	0.020312	0.002211	0.00026	21.31	2.779e-14	0.5014
STANDARD	Lfni	123	Marker + SNP	yi = β0 + β1(MM128) + β2(MM330) + β3(MM679) + β4(MM859) + β5(SNP_7980674) + ei	1.11e-05	0.000671	0.000114	0.004041	0.00518	20.74	3.19e-16	0.5009
STANDARD	Lfni	123	Marker + SNP	yi = β0 + β1(MM128) + β2(MM330) + β3(MM679) + β4(MM859) + β5(SNP_8654576) + ei	8.36e-07	0.000667	0.00038	0.016859	0.003078	20.19	5.109e-16	0.4876
STANDARD	Lfni	123	Marker + indel	yi = β0 + β1(MM128) + β2(MM330) + β3(MM679) + β4(MM859) + β5(indel_8872537) + ei	9.16e-07	0.001052	0.000228	0.025424	0.001623	21.78	2.2e-16	0.5075
STANDARD	Lfni	123	Marker + SNP	yi = β0 + β1(MM128) + β2(MM330) + β3(MM679) + β4(MM859) + β5(SNP_9381623) + ei	1.25e-06	0.000671	0.000366	0.017738	0.019856	19.1	2.447e-15	0.4729
STANDARD	Lfni	123	Marker + SNP	yi = β0 + β1(MM128) + β2(MM330) + β3(MM679) + β4(MM859) + β5(SNP_10075739) + ei	1.81e-06	0.000522	0.000301	0.012382	0.015854	20.06	6.714e-16	0.488
STANDARD	Lfni	123	Marker + SNP	yi = β0 + β1(MM128) + β2(MM330) + β3(MM679) + β4(MM859) + β5(SNP_10214637) + ei	1.86e-06	0.000435	0.000221	0.010513	0.017057	20.13	5.529e-16	0.4869
STANDARD	Lfni	123	Marker + SNP	yi = β0 + β1(MM128) + β2(MM330) + β4(MM679) + β5(MM859) + β6(SNP_11645737) + ei	1.93e-06	0.00048	0.000247	0.010161	0.026241	19.88	7.963e-16	0.4835
STANDARD	Lfni	123	Marker + SNP	yi = β0 + β1(MM128) + β2(MM330) + β3(MM679) + β4(MM859) + β5(SNP_12506158) + ei	1.93e-06	0.00048	0.000247	0.010161	0.026241	19.88	7.963e-16	0.4835
STANDARD	Lfni	123	Marker + SNP	yi = β0 + β1(MM128) + β2(MM330) + β3(MM679) + β4(MM859) + β5(SNP_14215841) + ei	1.33e-06	0.000516	0.000245	0.022139	0.060676	17.95	1.555e-14	0.4608
STANDARD	Lfni	123	Marker + SNP	yi = β0 + β1(MM128) + β2(MM330) + β3(MM679) + β4(MM859) + β5(SNP_14240551) + ei	1.01e-06	0.000389	0.000154	0.021838	0.06636	18.17	9.523e-15	0.4599
STANDARD	Lfni	123	Marker + SNP	yi = β0 + β1(MM128) + β2(MM330) + β3(MM679) + β4(MM859) + β5(SNP_15070083) + ei	1.91e-06	0.000454	0.000207	0.028894	0.046922	18.18	9.343e-15	0.4601
STANDARD	Lfni	123	Marker + indel	yi = β0 + β1(MM128) + β2(MM330) + β3(MM679) + β4(MM859) + β5(indel_15431687) + ei	3.5e-06	0.000457	0.000311	0.01554	0.116546	17.5	3.29e-14	0.4562
STANDARD	dLf	123	Marker	yi = β0 + β1(MM686) + β2(MM724) + ei	8.75e-05	0.00113				15.51	1.017e-06	0.1922
STANDARD	dLf	123	SNP	yi = β0 + β1(SNP_4474111) + β2(MM724) + ei	0.00765	0.00144				7.018	0.0002215	0.1308
STANDARD	dLf	123	SNP	yi = β0 + β1(SNP_5115842) + β2(MM724) + ei	0.007767	0.000552				7.083	0.000206	0.133
STANDARD	dLf	123	indel	yi = β0 + β1(indel_7214677) + β2(MM724) + ei	0.00112	0.00117				8.504	3.714e-05	0.158
STANDARD	dLf	123	SNP	yi = β0 + β1(SNP_7344157) + β2(MM724) + ei	0.00137	0.00153				8.041	6.444e-05	0.1497
STANDARD	dLf	123	indel	yi = β0 + β1(indel_7652616) + β2(MM724) + ei	0.00144	0.00052				9.192	1.631e-05	0.1688
STANDARD	dLf	123	indel	yi = β0 + β1(indel_7750735) + β2(MM724) + ei	0.000595	0.001594				9.979	6.583e-06	0.1833
STANDARD	dLf	123	SNP	yi = β0 + β1(SNP_7944780) + β2(MM724) + ei	0.000114	0.006692				8.986	2.135e-05	0.1688
STANDARD	dLf	123	SNP	yi = β0 + β1(MM686) + β2(SNP_4896800) + ei	0.000124	0.055529				7.505	0.000122	0.1389
STANDARD	dLf	123	TE	yi = β0 + β1(MM686) + β2(TE_6357944) + ei	0.0015	0.00263				11.73	2.691e-05	0.1752
STANDARD	dLf	123	SNP	yi = β0 + β1(MM686) + β2(SNP_7980674) + ei	0.000637	0.002295				10.09	5.924e-06	0.1877
STANDARD	dLf	123	SNP	yi = β0 + β1(MM686) + β2(SNP_8654576) + ei	0.000388	0.012602				8.75	2.751e-05	0.1612
STANDARD	dLf	123	indel	yi = β0 + β1(MM686) + β2(indel_8872537) + ei	0.000552	0.001803				12.03	6.278e-07	0.2148
STANDARD	dLf	123	SNP	yi = β0 + β1(MM686) + β2(SNP_9381623) + ei	0.00023	0.01012				9.187	1.641e-05	0.1687
STANDARD	dLf	123	SNP	yi = β0 + β1(MM686) + β2(SNP_10075739) + ei	0.000258	0.00746				9.696	9.146e-06	0.1786
STANDARD	dLf	123	SNP	yi = β0 + β1(MM686) + β2(SNP_10214637) + ei	0.000188	0.006733				10.16	5.283e-06	0.1851
STANDARD	dLf	123	SNP	yi = β0 + β1(MM686) + β2(SNP_11645737) + ei	0.000211	0.008144				10.02	6.237e-06	0.1827
STANDARD	dLf	123	SNP	yi = β0 + β1(MM686) + β2(SNP_12506158) + ei	0.000211	0.008144				10.02	6.237e-06	0.1827
STANDARD	dLf	123	SNP	yi = β0 + β1(MM686) + β2(SNP_14215841) + ei	0.000189	0.038751				7.387	0.0001425	0.1387
STANDARD	dLf	123	SNP	yi = β0 + β1(MM686) + β2(SNP_14240551) + ei	9.74e-05	0.0427				7.855	7.995e-05	0.1453
STANDARD	dLf	123	Marker + SNP	yi = β0 + β1(MM686) + β2(MM724) + β3(SNP_4474111) + ei	0.00128	0.00237	0.1194			8.431	5.245e-06	0.1985
STANDARD	dLf	123	Marker + SNP	yi = β0 + β1(MM686) + β2(MM724) + β3(SNP_5115842) + ei	0.000905	0.000886	0.100456			8.701	3.588e-06	0.2056
STANDARD	dLf	123	Marker + indel	yi = β0 + β1(MM686) + β2(MM724) + β3(indel_7214677) + ei	0.01125	0.00158	0.10782			8.344	5.959e-06	0.1967
STANDARD	dLf	123	Marker + SNP	yi = β0 + β1(MM686) + β2(MM724) + β3(SNP_7344157) + ei	0.00916	0.00191	0.13278			8.098	8.557e-06	0.1913
STANDARD	dLf	123	Marker + indel	yi = β0 + β1(MM686) + β2(MM724) + β3(indel_7652616) + ei	0.04202	0.00115	0.75448			8.14	7.949e-06	0.191
STANDARD	dLf	123	Marker + indel	yi = β0 + β1(MM686) + β2(MM724) + β3(indel_7750735) + ei	0.02544	0.00177	0.0751			9.03	2.194e-06	0.2111
STANDARD	dLf	123	Marker + SNP	yi = β0 + β1(MM686) + β2(MM724) + β3(SNP_7944780) + ei	0.07058	0.00718	0.0456			7.709	1.555e-05	0.1853
STANDARD	dLf	123	Marker + SNP	yi = β0 + β1(MM686) + β2(MM724) + β2(SNP_4896800) + ei	0.000138	0.005773	0.418942			7.935	1.076e-05	0.1865
STANDARD	dLf	123	Marker +TE	yi = β0 + β1(MM686) + β2(MM724) + β3(TE_6357944) + ei	0.0033	0.00446	0.01721			11.23	2.131e-06	0.2331
STANDARD	dLf	123	Marker + SNP	yi = β0 + β1(MM686) + β2(MM724) + β3(SNP_7980674) + ei	0.000394	0.012617	0.617225			9.531	1.103e-06	0.2243
STANDARD	dLf	123	Marker + SNP	yi = β0 + β1(MM686) + β2(MM724) + β3(SNP_8654576) + ei	0.000263	0.028521	0.45869			8.009	9.634e-06	0.1881
STANDARD	dLf	123	Marker + indel	yi = β0 + β1(MM686) + β2(MM724) + β3(indel_8872537) + ei	0.000406	0.110347	0.135992			9.793	7.214e-07	0.2252
STANDARD	dLf	123	Marker + SNP	yi = β0 + β1(MM686) + β2(MM724) + β3(SNP_9381623) + ei	0.000191	0.033518	0.370482			8.259	6.663e-06	0.1935
STANDARD	dLf	123	Marker + SNP	yi = β0 + β1(MM686) + β2(MM724) + β3(SNP_10075739) + ei	0.000274	0.034362	0.194719			8.641	3.86e-06	0.203
STANDARD	dLf	123	Marker + SNP	yi = β0 + β1(MM686) + β2(MM724) + β3(SNP_10214637) + ei	0.000177	0.039421	0.16774			8.92	2.534e-06	0.2075
STANDARD	dLf	123	Marker + SNP	yi = β0 + β1(MM686) + β2(MM724) + β3(SNP_11645737) + ei	0.000196	0.032362	0.16793			8.92	2.536e-06	0.2075
STANDARD	dLf	123	Marker + SNP	yi = β0 + β1(MM686) + β2(MM724) + β3(SNP_12506158) + ei	0.000196	0.032362	0.16793			8.92	2.536e-06	0.2075
STANDARD	dLf	123	Marker + SNP	yi = β0 + β1(MM686) + β2(MM724) + β3(SNP_14215841) + ei	0.000289	0.005834	0.531656			7.843	1.262e-05	0.187
STANDARD	dLf	123	Marker + SNP	yi = β0 + β1(MM686) + β2(MM724) + β3(SNP_14240551) + ei	0.000117	0.010197	0.501882			7.887	1.155e-05	0.1854
HEAT	Lfi	123	Marker	yi = β0 + β1(MM147) + β2(MM679) + β3(MM707) + ei	5.99e-06	0.000197	3.06e-05			21.15	4.756e-11	0.3313
HEAT	Lfi	123	indel	yi = β0 + β1(indel_17863273) + β2(MM679) + β3(MM707) + ei	0.00534	6.15e-05	0.00149			11.14	1.088e-07	0.251
HEAT	Lfi	123	SNP	yi = β0 + β1(SNP_18173880) + β2(MM679) + β3(MM707) + ei	0.006146	0.000116	0.00108			11.48	6.793e-08	0.2573
HEAT	Lfi	123	SNP	yi = β0 + β1(SNP_18002233) + β2(MM679) + β3(MM707) + ei	0.00424	0.000102	0.001206			11.38	7.743e-08	0.2555
HEAT	Lfi	123	TE	yi = β0 + β2(TE_20150892) + β2(MM679) + β3(MM707) + ei	0.10977	0.000105	0.001584			10.81	3.383e-06	0.2256
HEAT	Lfi	123	SNP	yi = β0 + β1(SNP_20362809) + β2(MM679) + β3(MM707) + ei	0.00538	5.96e-05	0.00129			11.48	6.799e-08	0.2573
HEAT	Lfi	123	SNP	yi = β0 + β1(SNP_21675141) + β2(MM679) + β3(MM707) + ei	0.000505	4.73e-05	0.001303			12.7	1.291e-08	0.2789
HEAT	Lfi	123	indel	yi = β0 + β1(MM147) + β2(indel_7214677) + β3(MM707) + ei	9.58e-06	0.218	6.28e-05			11.17	1.061e-07	0.2532
HEAT	Lfi	123	SNP	yi = β0 + β1(MM147) + β2(SNP_7344157) + β3(MM707) + ei	1.01e-05	0.3	5.42e-05			10.75	1.913e-07	0.2452
HEAT	Lfi	123	indel	yi = β0 + β1(MM147) + β2(indel_7652616) + β3(MM707) + ei	1.36e-05	0.00585	3.43e-05			13.46	4.672e-09	0.2918
HEAT	Lfi	123	indel	yi = β0 + β1(MM147) + β2(indel_7750735) + β3(MM707) + ei	1.03e-05	0.293	6.9e-05			10.99	1.372e-07	0.2497
HEAT	Lfi	123	SNP	yi = β0 + β1(MM147) + β2(SNP_7944780) + β3(MM707) + ei	1.24e-05	0.278	3.24e-05			11.06	1.296e-07	0.2543
HEAT	Lfi	123	TE	yi = β0 + β1(MM147) + β2(TE_9650119) + β3(MM707) + ei	8.36e-06	0.501135	0.000784			11.75	1.243e-06	0.2438
HEAT	Lfi	123	SNP	yi = β0 + β1(MM147) + β2(MM679) + β3(SNP_4896800) + ei	4.18e-05	0.00013	0.00471			12.38	1.984e-08	0.2734
HEAT	Lfi	123	TE	yi = β0 + β1(MM147) + β2(MM679) + β3(TE_6357944) + ei	7.53e-05	0.000975	0.351991			12.39	6.146e-07	0.2528
HEAT	Lfi	123	SNP	yi = β0 + β1(MM147) + β2(MM679) + β3(SNP_7980674) + ei	0.000147	4.32e-05	2.29e-05			18.14	1.488e-11	0.3675
HEAT	Lfi	123	Marker + indel	yi = β0 + β1(MM147) + β2(MM679) + β3(MM707) + β4(indel_17863273) + ei	0.000186	0.00018	0.000188	0.32923		12.95	5.164e-10	0.3306
HEAT	Lfi	123	Marker + SNP	yi = β0 + β1(MM147) + β2(MM679) + β3(MM707) + β4(SNP_18173880) + ei	0.000144	0.000355	0.000103	0.371199		13.41	2.573e-10	0.339
HEAT	Lfi	123	Marker + SNP	yi = β0 + β1(MM147) + β2(MM679) + β3(MM707) + β4(SNP_18002233) + ei	0.000225	0.000314	0.00013	0.290378		13.06	4.379e-10	0.3326
HEAT	Lfi	123	Marker + TE	yi = β0 + β1(MM147) + β2(MM679) + β3(MM707) + β4(TE_20150892) + ei	0.000131	0.000503	0.000592	0.78715		13.31	1.112e-08	0.3277
HEAT	Lfi	123	Marker + SNP	yi = β0 + β1(MM147) + β2(MM679) + β3(MM707) + β4(SNP_20362809) + ei	0.000305	0.000262	0.00012	0.374801		12.96	5.064e-10	0.3308
HEAT	Lfi	123	Marker + SNP	yi = β0 + β1(MM147) + β2(MM679) + β3(MM707β + β4(SNP_21675141) + ei	0.000818	0.000159	0.000212	0.062797		13.46	2.378e-10	0.3399
HEAT	Lfi	123	Marker + indel	yi = β0 + β1(MM147) + β2(MM679) + β3(MM707) + β4(indel_7214677) + ei	6.88e-06	0.000438	4.5e-05	0.461727		12.49	1.088e-09	0.3228
HEAT	Lfi	123	Marker + SNP	yi = β0 + β1(MM147) + β2(MM679) + β3(MM707) + β4(SNP_7344157) + ei	7.1e-06	0.000324	4.66e-05	0.366756		12.29	1.485e-09	0.3199
HEAT	Lfi	123	Marker + indel	yi = β0 + β1(MM147) + β2(MM679) + β3(MM707) + β4(indel_7652616) + ei	9.85e-06	0.0177	5.06e-05	0.9741		12.37	1.272e-09	0.3196
HEAT	Lfi	123	Marker + indel	yi = β0 + β1(MM147) + β2(MM679) + β3(MM707) + β4(indel_7750735) + ei	8.04e-06	0.000367	3.99e-05	0.421378		12.43	1.197e-09	0.3226
HEAT	Lfi	123	Marker + SNP	yi = β0 + β1(MM147) + β2(MM679) + β3(MM707) + β4(SNP_7944780) + ei	5.53e-06	0.000287	1.96e-05	0.509392		12.66	9.089e-10	0.3306
HEAT	Lfi	123	Marker + TE	yi = β0 + β1(MM147) + β2(MM679) + β3(MM707) + β4(TE_9650119) + ei	5.74e-05	0.000301	0.000773	0.536051		13.52	8.913e-09	0.3336
HEAT	Lfi	123	Marker + SNP	yi = β0 + β1(MM147) + β2(MM679) + β3(MM707) + β4(SNP_4896800) + ei	1.4e-05	0.000193	0.00165	0.265297		12.78	6.77e-10	0.3273
HEAT	Lfi	123	Marker + TE	yi = β0 + β1(MM147) + β2(MM679) + β3(MM707) + β4(TE_6357944) + ei	3.54e-05	0.000522	0.000848	0.874027		13.29	1.138e-08	0.3273
HEAT	Lfi	123	Marker + SNP	yi = β0 + β1(MM147) + β2(MM679) + β3(MM707) + β4(SNP_7980674) + ei	4.96e-05	7.7e-05	0.0087	0.00106		16.72	2.457e-12	0.3997
HEAT	Lfni	123	Marker	yi = β0 + β1(MM126) + β2(MM418) + β3(MM693) + β4(MM707) + ei	3.19e-09	1.49e-05	9.46e-05	1.76e-05		30.21	2.2e-16	0.4892
HEAT	Lfni	123	indel	yi = β0 + β1(indel_17863273) + β2(MM418) + β3(MM693) + β4(MM707) + ei	2.76e-05	0.000157	0.000104	0.000508		17.5	6.91e-13	0.4055
HEAT	Lfni	123	SNP	yi = β0 + β1(SNP_18002233) + β2(MM418) + β3(MM693) + β4(MM707) + ei	1.58e-05	0.000159	9.89e-05	0.000401		18.33	2.236e-13	0.4173
HEAT	Lfni	123	SNP	yi = β0 + β1(SNP_18173880) + β2(MM418) + β3(MM693) + β4(MM707) + ei	1.98e-05	0.000177	9.48e-05	0.000376		18.37	2.132e-13	0.4178
HEAT	Lfni	123	SNP	yi = β0 + β1(MM126) + β2(SNP_8547929) + β3(MM693) + β4(MM707) + ei	4.38e-08	0.00043	9.12e-05	1.05e-05		21.92	2.104e-15	0.4636
HEAT	Lfni	123	TE	yi = β0 + β1(MM126) + β2(TE_8759468) + β3(MM693) + β4(MM707) + ei	1.17e-06	0.49682	0.00174	4.67e-05		16.89	1.46e-10	0.3839
HEAT	Lfni	123	indel	yi = β0 + β1(MM126) + β2(indel_9589063) + β3(MM693) + β4(MM707) + ei	1e-07	0.015313	0.000713	2.24e-05		18.31	2.802e-13	0.4231
HEAT	Lfni	123	SNP	yi = β0 + β1(MM126) + β2(SNP_9858537) + β3(MM693) + β4(MM707) + ei	1.12e-07	0.011362	0.000322	1.01e-05		19.22	7.245e-14	0.4316
HEAT	Lfni	123	SNP	yi = β0 + β1(MM126) + β2(SNP_10202051) + β3(MM693) + β4(MM707) + ei	2.27e-07	0.008424	0.000158	7.57e-06		19.25	6.967e-14	0.432
HEAT	Lfni	123	SNP	yi = β0 + β1(MM126) + β2(SNP_10743038) + β3(MM693) + β4(MM707) + ei	6.33e-08	0.035483	0.000195	1.27e-05		18.52	1.74e-13	0.4199
HEAT	Lfni	123	SNP	yi = β0 + β1(MM126) + β2(SNP_13092809) + β3(MM693) + β4(MM707) + ei	1.94e-08	0.000127	0.000143	6.62e-06		22.23	1.56e-15	0.4693
HEAT	Lfni	123	SNP	yi = β0 + β1(MM126) + β2(SNP_14288480) + β3(MM693) + β4(MM707) + ei	3.7e-07	0.121118	0.000248	1.42e-05		17.8	4.609e-13	0.4097
HEAT	Lfni	123	SNP	yi = β0 + β1(MM126) + β2(SNP_14509867) + β3(MM693) + β4(MM707) + ei	3.7e-07	0.121118	0.000248	1.42e-05		17.8	4.609e-13	0.4097
HEAT	Lfni	123	SNP	yi = β0 + β1(MM126) + β2(SNP_14518339) + β3(MM693) + β4(MM707) + ei	3.7e-07	0.121118	0.000248	1.42e-05		17.8	4.609e-13	0.4097
HEAT	Lfni	123	SNP	yi = β0 + β1(MM126) + β2(SNP_14530903) + β3(MM693) + β4(MM707) + ei	3.7e-07	0.121118	0.000248	1.42e-05		17.8	4.609e-13	0.4097
HEAT	Lfni	123	SNP	yi = β0 + β1(MM126) + β2(SNP_14545591) + β3(MM693) + β4(MM707) + ei	2.8e-07	0.082595	0.000589	4.08e-05		17.48	7.579e-13	0.4071
HEAT	Lfni	123	SNP	yi = β0 + β1(MM126) + β2(SNP_15861145) + β3(MM693) + β4(MM707) + ei	6.03e-07	0.024736	0.000301	2.56e-05		18.74	1.285e-13	0.423
HEAT	Lfni	123	SNP	yi = β0 + β1(MM126) + β2(SNP_16205156) + β3(MM693) + β4(MM707) + ei	1.42e-07	0.032668	0.000715	0.000133		18.16	3.203e-13	0.419
HEAT	Lfni	123	indel	yi = β0 + β1(MM126) + β2(MM418) + β3(indel_7214677) + β4(MM707) + ei	7.41e-08	3.57e-06	0.0196	9.43e-05		20.84	8.939e-15	0.4525
HEAT	Lfni	123	SNP	yi = β0 + β1(MM126) + β2(MM418) + β3(SNP_7344157) + β4(MM707) + ei	1.14e-07	7.89e-06	0.0212	4.12e-05		19.94	2.819e-14	0.4411
HEAT	Lfni	123	indel	yi = β0 + β1(MM126) + β2(MM418) + β3(indel_7652616) + β4(MM707) + ei	9.15e-08	1.26e-05	0.000538	1.74e-05		22.66	8.395e-16	0.4723
HEAT	Lfni	123	indel	yi = β0 + β1(MM126) + β2(MM418) + β3(indel_7750735) + β4(MM707) + ei	3.93e-08	5.13e-06	0.014953	0.000111		20.89	8.35e-15	0.4532
HEAT	Lfni	123	SNP	yi = β0 + β1(MM126) + β2(MM418) + β3(SNP_7944780) + β4(MM707) + ei	3.59e-08	6.25e-06	0.0123	2e-05		21.86	2.9e-15	0.4692
HEAT	Lfni	123	TE	yi = β0 + β1(MM126) + β2(MM418) + β3(TE_9650119) + β4(MM707) + ei	1.51e-08	2.58e-05	0.003291	0.000523		24.65	4.695e-14	0.4862
HEAT	Lfni	123	SNP	yi = β0 + β1(MM126) + β2(MM418) + β3(MM693) + β4(SNP_4896800) + ei	9.86e-09	9.79e-07	0.00116	0.02011		19.56	4.319e-14	0.4341
HEAT	Lfni	123	Marker + indel	yi = β0 + β1(MM126) + β2(MM418) + β3(MM693) + β4(MM707) + β5(indel_17863273) + ei	2.2e-05	3.13e-05	9.94e-05	6.24e-05	0.203	20.19	5.12e-16	0.4876
HEAT	Lfni	123	Marker + SNP	yi = β0 + β1(MM126) + β2(MM418) + β3(MM693) + β4(MM707) + β5(SNP_18002233) + ei	3.79e-05	3.73e-05	7.54e-05	5.38e-05	0.144	20.63	2.762e-16	0.4932
HEAT	Lfni	123	Marker + SNP	yi = β0 + β1(MM126) + β2(MM418) + β3(MM693) + β4(MM707) + β5(SNP_18173880) + ei	3.42e-05	4.14e-05	6.22e-05	4.96e-05	0.16	20.73	2.395e-16	0.4945
HEAT	Lfni	123	Marker + SNP	yi = β0 + β1(MM126) + β2(MM418) + β3(MM693) + β4(MM707) + β5(SNP_8547929) + ei	7.85e-09	0.000494	0.000109	6.42e-05	0.009453	22.27	2..2E-16	0.5134
HEAT	Lfni	123	Marker + TE	yi = β0 + β1(MM126) + β2(MM418) + β3(MM693) + β4(MM707) + β5(TE_8759468) + ei	4.88e-08	3.01e-05	0.004184	0.000669	0.89293	19.85	1.399e-13	0.4803
HEAT	Lfni	123	Marker + indel	yi = β0 + β1(MM126) + β2(MM418) + β3(MM693) + β4(MM707) + β5(indel_9589063) + ei	1.02e-08	0.000123	0.000779	9.33e-05	0.275663	19.9	1.025e-15	0.49
HEAT	Lfni	123	Marker + SNP	yi= β0 + β1(MM126) + β2(MM418) + β3(MM693) + β4(MM707) + β5(SNP_9858537) + ei	1.16e-08	0.000337	0.000322	3.45e-05	0.313529	20.06	6.709e-16	0.488
HEAT	Lfni	123	Marker + SNP	yi = β0 + β1(MM126) + β2(MM418) + β3(MM693) + β4(MM707) + β5(SNP_10202051) + ei	3.13e-08	0.000394	0.000139	3.32e-05	0.231462	19.99	7.446e-16	0.487
HEAT	Lfni	123	Marker + SNP	yi = β0 + β1(MM126) + β2(MM418) + β3(MM693) + β4(MM707) + β5(SNP_10743038) + ei	7.87e-09	0.00017	0.000152	4.12e-05	0.48854	19.83	8.558e-16	0.4828
HEAT	Lfni	123	Marker + SNP	yi = β0 + β1(MM126) + β2(MM418) + β3(MM693) + β4(MM707) + β5(SNP_13092809) + ei	1.42e-08	0.063355	0.000133	1.97e-05	0.830972	19.51	1.469e-15	0.4807
HEAT	Lfni	123	Marker + SNP	yi = β0 + β1(MM126) + β2(MM418) + β3(MM693) + β4(MM707) + β5(SNP_14288480) + ei	1.82e-08	7.91e-05	0.00016	3.81e-05	0.86243	19.64	1.115e-15	0.4803
HEAT	Lfni	123	Marker + SNP	yi = β0 + β1(MM126) + β2(MM418) + β3(MM693) + β4(MM707) + β5(SNP_14509867) + ei	1.82e-08	7.91e-05	0.00016	3.81e-05	0.86243	19.64	1.115e-15	0.4803
HEAT	Lfni	123	Marker + SNP	yi = β0 + β1(MM126) + β2(MM418) + β3(MM693) + β4(MM707) + β5(SNP_14518339) + ei	1.82e-08	7.91e-05	0.00016	3.81e-05	0.86243	19.64	1.115e-15	0.4803
HEAT	Lfni	123	Marker + SNP	yi = β0 + β1(MM126) + β2(MM418) + β3(MM693) + β4(MM707) + β5(SNP_14530903) + ei	1.82e-08	7.91e-05	0.00016	3.81e-05	0.86243	19.64	1.115e-15	0.4803
HEAT	Lfni	123	Marker + SNP	yi = β0 + β1(MM126) + β2(MM418) + β3(MM693) + β4(MM707) + β5(SNP_14545591) + ei	1.15e-08	5.67e-05	0.00043	0.000119	0.707159	19.58	1.343e-15	0.4815
HEAT	Lfni	123	Marker + SNP	yi = β0 + β1(MM126) + β2(MM418) + β3(MM693) + β4(MM707) + β5(SNP_15861145) + ei	4.41e-08	0.000177	0.000214	7.76e-05	0.291635	20.01	6.571e-16	0.4853
HEAT	Lfni	123	Marker + SNP	yi = β0 + β1(MM126) + β2(MM418) + β3(MM693) + β4(MM7075) + β5(SNP_16205156) + ei	1.19e-08	0.000109	0.000574	0.00031	0.345716	19.82	1.04e-15	0.4869
HEAT	Lfni	123	Marker + indel	yi = β0 + β1(MM126) + β2(MM418) + β3(MM693) + β4(MM707) + β5(indel_7214677) + ei	1.3e-08	7.36e-06	0.00264	6.6e-05	0.38175	20.22	5.408e-16	0.49
HEAT	Lfni	123	Marker + SNP	yi = β0 + β1(MM126) + β2(MM418) + β3(MM693) + β4(MM707) + β5(SNP_7344157) + ei	1.4e-08	1.39e-05	0.00131	3.2e-05	0.4582	19.85	9.035e-16	0.4852
HEAT	Lfni	123	Marker + indel	yi = β0 + β1(MM126) + β2(MM418) + β3(MM693) + β4(MM707) + β5(indel_7652616) + ei	1.89e-08	2.28e-05	0.0195	2.07e-05	0.1501	20.57	2.999e-16	0.4925
HEAT	Lfni	123	Marker + indel	yi = β0 + β1(MM126) + β2(MM418) + β3(MM693) + β4(MM707) + β5(indel_7750735) + ei	6.54e-09	9.95e-06	0.00357	6.61e-05	0.3656	20.07	6.613e-16	0.4881
HEAT	Lfni	123	Marker + SNP	yi = β0 + β1(MM126) + β2(MM418) + β3(MM693) + β4(MM707) + β5(SNP_7944780) + ei	7.66e-09	1.12e-05	0.00851	1.86e-05	0.35398	20.41	5.005e-16	0.4967
HEAT	Lfni	123	Marker + TE	yi = β0 + β1(MM126) + β2(MM418) + β3(MM693) + β4(MM707) + β5(TE_9650119) + ei	3.07e-08	3.05e-05	0.287718	0.000561	0.183142	19.98	1.447e-13	0.4869
HEAT	Lfni	123	Marker + SNP	yi = β0 + β1(MM126) + β2(MM418) + β3(MM693) + β4(MM707) + β5(SNP_4896800) + ei	4.24e-09	1.46e-05	0.000368	0.000523	0.578124	20.08	5.994e-16	0.4861
HEAT	GA	123	Marker	yi = β0 + β1(MM159) + ei	2.86e-05					18.92	2.856e-05	0.1281
HEAT	GA	123	TE	yi = β0 + β1(TE_20150892) + ei	0.509					0.4388	0.5092	-0.00558
HEAT	GA	123	SNP	yi = β0 + β1(SNP_20362809) + ei	0.00511					4.551	0.01246	0.05544
HEAT	GA	123	SNP	yi = β0 + β1(SNP_21675141) + ei	0.00241					5	0.008221	0.06202
HEAT	GA	123	Marker + TE	yi = β0 + β1(MM159) + β2(TE_20150892) + ei	1.3e-05	0.842				10.8	5.738e-05	0.1625
HEAT	GA	123	Marker + SNP	yi = β0 + β1(MM159) + β2(SNP_20362809) + ei	0.000464	0.107221				7.664	0.0001007	0.1418
HEAT	GA	123	Marker + SNP	yi = β0 + β1(MM159) + β2(SNP_21675141) + ei	0.000422	0.072875				8.065	6.22e-05	0.149
HEAT	GALA	123	Marker	yi = β0 + β1(MM12) + ei	0.000289					13.494	0.0002894	0.09588
HEAT	GALA	123	TE	yi = β0 + β1(TE_6617937) + ei	0.183					1.801	0.1826	0.007869
HEAT	GALA	123	SNP	yi = β0 + β1(SNP_7241579) + ei	0.028					3.259	0.0419	0.03629
HEAT	GALA	123	SNP	yi = β0 + β1(SNP_9497509) + ei	0.0779					1.66	0.1946	0.01088
HEAT	GALA	123	SNP	yi = β0 + β1(SNP_9883998) + ei	0.0775					1.591	0.2082	0.009828
HEAT	GALA	123	TE	yi = β0 + β1(TE_12177658) + ei	0.621					0.6115	0.6091	-0.01167
HEAT	GALA	123	TE	yi = β0 + β1(TE_12617099 + ei	0.73					0.4429	0.7229	-0.017
HEAT	GALA	123	Footprint	yi = β0 + β1(Footprint_12620247) + ei	0.675					0.1766	0.6751	-0.00685
HEAT	GALA	123	SNP	yi = β0 + β1(SNP_13033405) + ei	0.357					0.45	0.6387	-0.00932
HEAT	GALA	123	indel	yi = β0 + β1(indel_13908828) + ei	0.195					0.9674	0.3831	-0.00054
HEAT	GALA	123	SNP	yi = β0 + β1(SNP_13967107) + ei	0.169					1.323	0.2702	0.005361
HEAT	GALA	123	SNP	yi = β0 + β1(SNP_14023610) + ei	0.168					1.331	0.2682	0.005438
HEAT	GALA	123	SNP	yi = β0 + β1(SNP_14590272) + ei	0.0316					2.418	0.09346	0.0231
HEAT	GALA	123	SNP	yi = β0 + β1(SNP_15509104) + ei	0.095					2.295	0.1053	0.0213
HEAT	GALA	123	indel	yi = β0 + β1(indel_15935454) + ei	0.064					3.004	0.05339	0.03232
HEAT	GALA	123	indel	yi = β0 + β1(indel_15972511) + ei	0.0873					1.507	0.2259	0.008446
HEAT	GALA	123	TE	yi = β0 + β1(TE_16836944) + ei	0.0117					6.6	0.01167	0.05254
HEAT	GALA	123	indel	yi = β0 + β1(indel_17863273) + ei	0.0447					2.554	0.08201	0.02505
HEAT	GALA	123	SNP	yi = β0 + β1(SNP_18002233) + ei	0.0337					2.533	0.08372	0.02471
HEAT	GALA	123	SNP	yi = β0 + β1(SNP_18173880) + ei	0.0417					2.65	0.07482	0.02655
HEAT	GALA	123	Marker + TE	yi = β0 + β1(MM12) + β2(TE_6617937) + ei	0.00103	0.60417				6.715	0.001841	0.1017
HEAT	GALA	123	Marker + SNP	yi = β0 + β1(MM12) + β2(SNP_7241579) + ei	0.00645	0.43113				4.861	0.003187	0.08804
HEAT	GALA	123	Marker + SNP	yi = β0 + β1(MM12) + β2(SNP_9497509) + ei	0.00184	0.53091				4.58	0.004539	0.08214
HEAT	GALA	123	Marker + SNP	yi = β0 + β1(MM12) + β2(SNP_9883998) + ei	0.00104	0.44363				4.93	0.002933	0.09015
HEAT	GALA	123	Marker + TE	yi = β0 + β1(MM12) + β2(TE_12177658) + ei	0.000617	0.344172				3.645	0.008239	0.09483
HEAT	GALA	123	Marker + TE	yi = β0 + β1(MM12) + β2(TE_12617099) + ei	0.000415	0.213247				3.72	0.007379	0.09811
HEAT	GALA	123	Marker + Footprint	yi = β0 + β1(MM12) + β2(Footprint_12620247) + ei	0.000319	0.482281				6.972	0.00137	0.08984
HEAT	GALA	123	Marker + SNP	yi = β0 + β1(MM12) + β2(SNP_13033405) + ei	0.000401	0.484819				4.761	0.003626	0.0866
HEAT	GALA	123	Marker + indel	yi = β0 + β1(MM12) + β2(indel_13908828) + ei	0.000958	0.870746				4.53	0.004834	0.08109
HEAT	GALA	123	Marker + SNP	yi = β0 + β1(MM12) + β2(SNP_13967107) + ei	0.000679	0.998646				5.029	0.002583	0.09151
HEAT	GALA	123	Marker + SNP	yi = β0 + β1(MM12) + β2(SNP_14023610) + ei	0.000727	0.984079				4.984	0.002725	0.0899
HEAT	GALA	123	Marker + SNP	yi = β0 + β1(MM12) + β2(SNP_14590272 ) + ei	0.00483	0.83469				4.463	0.00526	0.07967
HEAT	GALA	123	Marker + SNP	yi = β0 + β1(MM12) + β2(SNP_15509104) + ei	0.00207	0.71179				4.958	0.002833	0.09072
HEAT	GALA	123	Marker + indel	yi = β0 + β1(MM12) + β2(indel_15935454) + ei	0.00211	0.5226				5.448	0.001531	0.1001
HEAT	GALA	123	Marker + indel	yi= β0 + β1(MM12) + β2(indel_15972511) + ei	0.00158	0.56262				4.576	0.004574	0.08269
HEAT	GALA	123	Marker + TE	yi = β0 + β1(MM12) + β2(TE_16836944) + ei	0.00374	0.1184				7.967	0.0006189	0.1212
HEAT	GALA	123	Marker + indel	yi = β0 + β1(MM12) + β2(indel_17863273) + ei	0.001	0.343				5.647	0.00119	0.1033
HEAT	GALA	123	Marker + SNP	yi = β0 + β1(MM12) + β2(SNP_18002233) + ei	0.00165	0.26561				5.279	0.001885	0.09591
HEAT	GALA	123	Marker + SNP	yi = β0 + β1(MM12) + β2(SNP_18173880) + ei	0.0013	0.3142				5.533	0.001372	0.101
HEAT	Rbi	123	Marker	yi = β0 + β1(MM147) + β2(MM679) + ei	7.55e-05	0.000333				17.69	1.856e-07	0.2148
HEAT	Rbi	123	TE	yi = β0 + β1(TE_20150892) + β2(MM679) + ei	0.594075	0.000274				7.418	0.0009952	0.1128
HEAT	Rbi	123	SNP	yi = β0 + β1(SNP_20362809) + β2(MM679) + ei	0.00173	9.81e-05				10.18	5.19e-06	0.1853
HEAT	Rbi	123	SNP	yi = β0 + β1(SNP_21675141) + β2(MM679) + ei	0.00141	9e-05				9.832	7.724e-06	0.1796
HEAT	Rbi	123	SNP	yi = β0 + β1(MM147) + β2(SNP_3318778) + ei	6.23e-05	0.187395				7.928	7.325e-05	0.1466
HEAT	Rbi	123	SNP	yi = β0 + β1(MM147) + β2(SNP_4474111) + ei	6.57e-05	0.100531				8.865	2.423e-05	0.1643
HEAT	Rbi	123	SNP	yi = β0 + β1(MM147) + β2(SNP_5115842) + ei	0.000114	0.107323				7.682	9.994e-05	0.1442
HEAT	Rbi	123	indel	yi = β0 + β1(MM147) +β2(indel_7214677) + ei	7.46e-05	0.12221				8.745	2.789e-05	0.1622
HEAT	Rbi	123	SNP	yi = β0 + β1(MM147) + β2(SNP_7344157) + ei	7.42e-05	0.228581				6.961	0.0002374	0.1297
HEAT	Rbi	123	indel	yi = β0 + β1(MM147) + β2(indel_7652616) + ei	9.45e-05	0.0171				8.761	2.714e-05	0.1614
HEAT	Rbi	123	indel	yi = β0 + β1(MM147) + β2(indel_7750735) + ei	6.7e-05	0.20059				7.181	0.0001817	0.1338
HEAT	Rbi	123	SNP	yi = β0 + β1(MM147) + β2(SNP_7944780) + ei	0.000276	0.286095				5.807	0.0009891	0.1089
HEAT	Rbi	123	TE	yi = β0 + β1(MM147) + β2(TE_9650119) + ei	3.11e-05	0.3762				10.08	0.0001047	0.1537
HEAT	Rbi	123	Marker + TE	yi = β0 + β1(MM147) + β2(MM679) + β3(TE_20150892) + ei	0.000121	0.001289	0.411923			11.05	2.607e-06	0.2298
HEAT	Rbi	123	Marker + SNP	yi = β0 + β1(MM147) + β2(MM679) + β3(SNP_20362809) + ei	0.003873	0.000319	0.107955			10.3	3.514e-07	0.2351
HEAT	Rbi	123	Marker + SNP	yi = β0 + β1(MM147) + β2(MM679) + β3(SNP_21675141) + ei	0.004027	0.000252	0.070979			10	5.359e-07	0.2293
HEAT	Rbi	123	Marker + SNP	yi = β0 + β1(MM147) + β2(MM679) + β3(SNP_3318778) + ei	6.57e-05	0.000479	0.720162			9.774	7.409e-07	0.2248
HEAT	Rbi	123	Marker + SNP	yi = β0 + β1(MM147) + β2(MM679) + β3(SNP_4474111) + ei	6.88e-05	0.00162	0.97569			9.789	7.385e-07	0.2266
HEAT	Rbi	123	Marker + SNP	yi = β0 + β1(MM147) + β2(MM679) + β3(SNP_5115842) + ei	0.000146	0.000942	0.962704			9.166	1.831e-06	0.2154
HEAT	Rbi	123	Marker + indel	yi = β0 + β1(MM147) + β2(MM679) + β3(indel_7214677) + ei	6.7e-05	0.00165	0.78433			9.683	8.588e-07	0.2245
HEAT	Rbi	123	Marker + SNP	yi = β0 + β1(MM147) + β2(MM679) + β3(SNP_7344157) + ei	6.18e-05	0.000671	0.505956			8.777	3.167e-06	0.2059
HEAT	Rbi	123	Marker + indel	yi = β0 + β1(MM147) + β2(MM679) + β3(indel_7652616) + ei	6.23e-05	0.00535	0.54236			8.978	2.332e-06	0.2087
HEAT	Rbi	123	Marker + indel	yi = β0 + β1(MM147) + β2(MM679) + β3(indel_7750735) + ei	6.18e-05	0.000784	0.611975			8.863	2.796e-06	0.2077
HEAT	Rbi	123	Marker + SNP	yi = β0 + β1(MM147) + β2(MM679) + β3(SNP_7944780) + ei	0.000179	0.001076	0.594932			7.558	1.945e-05	0.1819
HEAT	Rbi	123	Marker + TE	yi = β0 + β1(MM147) + β2(MM679) + β3(TE_9650119) + ei	0.000191	0.002013	0.824473			10.7	3.872e-06	0.2254
DROUGHT	Lfi	123	Marker	yi = β0 + β1(MM128) + β2(MM330) + β3(MM515) + β4(MM701) + ei	8.38e-06	2.9e-06	5.65e-08	0.000338		24.33	1.072e-14	0.4334
DROUGHT	Lfi	123	TE	yi = β0 + β1(TE_12177658) + β2(MM330) + β3(MM515) + β4(MM701) + ei	0.579649	1.7e-05	0.000128	0.011856		7.896	6.496e-07	0.2906
DROUGHT	Lfi	123	TE	yi = β0 + β1(TE_12617099) + β2(MM330) + β3(MM515) + β4(MM701) + ei	0.259523	9.86e-06	0.000108	0.005623		7.786	8.206e-07	0.2893
DROUGHT	Lfi	123	Footprint	yi = β0 + β1(Footprint_12620247) + β2(MM330) + β3(MM515) + β4(MM701) + ei	0.24525	3.45e-07	4.7e-07	0.00137		16.06	1.647e-10	0.3324
DROUGHT	Lfi	123	SNP	yi = β0 + β1(SNP_13033405) + β2(MM330) + β3(MM515) + β4(MM701) + ei	0.00144	1.65e-06	1.13e-07	0.00179		15.07	2.39e-11	0.3716
DROUGHT	Lfi	123	indel	yi = β0 + β1(indel_13908828) + β2(MM330) + β3(MM515) + β4(MM701) + ei	0.000889	1.84e-06	8.77e-08	0.002561		15.52	1.186e-11	0.377
DROUGHT	Lfi	123	SNP	yi = β0 + β1(SNP_13967107) + β2(MM330) + β3(MM515) + β4(MM701) + ei	0.00119	1.29e-06	9.48e-08	0.00249		15.49	1.251e-11	0.3764
DROUGHT	Lfi	123	SNP	yi = β0 + β1(SNP_14023610) + β2(MM330) + β3(MM515) + β4(MM701) + ei	0.00123	1.03e-06	7.47e-08	0.00219		15.69	8.867e-12	0.3777
DROUGHT	Lfi	123	SNP	yi = β0 + β1(SNP_14590272) + β2(MM330) + β3(MM515) + β4(MM701) + ei	0.000691	2.27e-06	4.22e-08	0.002205		16.15	4.823e-12	0.387
DROUGHT	Lfi	123	SNP	yi = β0 + β1(SNP_15509104) + β2(MM330) + β3(MM515) + β4(MM701) + ei	0.00143	3.36e-06	5.42e-08	0.00345		15.34	1.618e-11	0.376
DROUGHT	Lfi	123	indel	yi = β0 + β1(indel_15935454) + β2(MM330) + β3(MM515) + β4(MM701) + ei	0.000375	1.29e-06	1.86e-07	0.002902		16.09	5.257e-12	0.3861
DROUGHT	Lfi	123	indel	yi = β0 + β1(indel_15972511) + β2(MM330) + β3(MM515) + β4(MM701) + ei	0.000484	1.23e-06	2.5e-07	0.004037		15.11	2.257e-11	0.3722
DROUGHT	Lfi	123	TE	yi = β0 + β1(TE_16836944) + β2(MM330) + β3(MM515) + β4(MM701) + ei	0.001885	1.67e-07	0.000105	0.001206		15.08	1.285e-09	0.3579
DROUGHT	Lfi	123	indel	yi = β0 + β1(indel_17863273) + β2(MM330) + β3(MM515) + β4(MM701) + ei	0.00412	2.03e-06	6.11e-07	0.00209		15.21	1.774e-11	0.37
DROUGHT	Lfi	123	SNP	yi = β0 + β1(SNP_18002233) + β2(MM330) + β4(MM515) + β4(MM701) + ei	0.00214	7.34e-06	5.19e-07	0.00271		15.7	8.696e-12	0.378
DROUGHT	Lfi	123	SNP	yi = β0 + β1(SNP_18173880) + β2(MM330) + β3(MM515) + β4(MM701) + ei	0.00401	8.34e-06	6.18e-07	0.00196		16.28	3.848e-12	0.387
DROUGHT	Lfi	123	SNP	yi = β0 + β1(MM128) + β2(MM330) + β1(SNP_10743038) + β2(MM701) + ei	0.000144	9.29e-05	0.004435	0.043086		12	2.258e-09	0.3125
DROUGHT	Lfi	123	SNP	yi = β0 + β1(MM128) + β2(MM330) + β3(SNP_13092809) + β4(MM701) + ei	5.1e-06	2.02e-05	2.39e-06	0.00157		17.04	1.389e-12	0.4006
DROUGHT	Lfi	123	SNP	yi = β0 + β1(MM128) + β2(MM330) + β3(SNP_14288480) + β4(MM701) + ei	0.00109	2.75e-05	0.00451	0.03205		11.91	2.587e-09	0.3108
DROUGHT	Lfi	123	SNP	yi = β0 + β1(MM128) + β2(MM330) + β3(SNP_14509867) + β4(MM701) + ei	0.00109	2.75e-05	0.00451	0.03205		11.91	2.587e-09	0.3108
DROUGHT	Lfi	123	SNP	yi = β0 + β1(MM128) + β2(MM330) + β3(SNP_14518339) + β4(MM701) + ei	0.00109	2.75e-05	0.00451	0.03205		11.91	2.587e-09	0.3108
DROUGHT	Lfi	123	SNP	yi = β0 + β1(MM128) + β2(MM330) + β3(SNP_14530903) + β4(MM701) + ei	0.00109	2.75e-05	0.00451	0.03205		11.91	2.587e-09	0.3108
DROUGHT	Lfi	123	SNP	yi = β0 + β1(MM128) + β2(MM330) + β3(SNP_14545591) + β4(MM701) + ei	0.00114	2.98e-05	0.00472	0.03268		11.71	3.709e-09	0.3085
DROUGHT	Lfi	123	SNP	yi = β0 + β1(MM128) + β2(MM330) + β3(SNP_15861145) + β4(MM701) + ei	0.00114	2.98e-05	0.00472	0.03268		11.71	3.709e-09	0.3085
DROUGHT	Lfi	123	SNP	yi = β0 + β1(MM128) + β2(MM330) + β3(SNP_16205156) + β4(MM701) + ei	0.000694	1.73e-05	0.000137	0.039748		13.94	1.267e-10	0.3521
DROUGHT	Lfi	123	TE	yi = β0 + β1(MM128) + β2(MM330) + β3(MM515) + β4(TE_9650119) + ei	0.000164	0.000324	0.000587	0.002195		16.13	3.905e-10	0.377
DROUGHT	Lfi	123	SNP	yi = β0 + β1(MM128) + β2(MM330) + β3(MM515) + β4(SNP_10012411) + ei	5.44e-05	1.79e-05	5.69e-06	0.191		15.53	1.181e-11	0.3771
DROUGHT	Lfi	123	SNP	yi = β0 + β1(MM128) + β2(MM330) + β3(MM515) + β4(SNP_10291133) + ei	0.000195	1.56e-05	4.66e-06	0.106377		15.38	1.377e-11	0.3728
DROUGHT	Lfi	123	Marker + TE	yi = β0 + β1(MM128) + β2(MM330) + β3(MM515) + β4(MM701) + β5(TE_12177658) + ei	5.32e-05	9.36e-05	5.34e-05	0.0032	0.7014	10.54	1.026e-09	0.398
DROUGHT	Lfi	123	Marker + TE	yi = β0 + β1(MM128) + β2(MM330) + β3(MM515) + β4(MM701) + β5(TE_12617099) + ei	0.000195	2.56e-05	6.42e-05	0.001463	0.826572	9.822	4.091e-09	0.3818
DROUGHT	Lfi	123	Marker + Footprint	yi = β0 + β1(MM128) + β2(MM330) + β3(MM515) + β4(MM701) + β5(Footprint_12620247) + ei	1.68e-05	3.21e-06	9.95e-08	0.000319	0.442512	18.99	9.2e-14	0.4264
DROUGHT	Lfi	123	Marker + SNP	yi = β0 + β1(MM128) + β2(MM330) + β3(MM515) + β4(MM701) + β5(SNP_13033405) + ei	0.000394	6.15e-06	9.56e-08	0.000492	0.049494	16.15	2.398e-13	0.433
DROUGHT	Lfi	123	Marker + indel	yi = β0 + β1(MM128) + β2(MM330) + β3(MM515) + β4(MM701) + β5(indel_13908828) + ei	0.000305	7.74e-06	5.68e-08	0.000749	0.097058	16.7	9.507e-14	0.4398
DROUGHT	Lfi	123	Marker + SNP	yi = β0 + β1(MM128) + β2(MM330) + β3(MM515) + β4(MM701) + β5(SNP_13967107) + ei	0.000768	4.94e-06	6.24e-08	0.000607	0.096622	16.13	2.303e-13	0.4306
DROUGHT	Lfi	123	Marker + SNP	yi = β0 + β1(MM128) + β2(MM330) + β3(MM515) + β4(MM701) + β5(SNP_14023610) + ei	0.000673	4.35e-06	5.24e-08	0.00055	0.094026	16.38	1.456e-13	0.4326
DROUGHT	Lfi	123	Marker + SNP	yi = β0 + β1(MM128) + β2(MM330) + β3(MM515) + β4(MM701) + β5(SNP_14590272) + ei	0.002714	7.32e-06	1.03e-07	0.000681	0.8331	16.01	2.758e-13	0.4288
DROUGHT	Lfi	123	Marker + SNP	yi = β0 + β1(MM128) + β2(MM330) + β3(MM515) + β4(MM701) + β5(SNP_15509104) + ei	0.00102	1.74e-05	3.2e-08	0.00133	0.14246	15.84	3.842e-13	0.4281
DROUGHT	Lfi	123	Marker + indel	yi = β0 + β1(MM128) + β2(MM330) + β3(MM515) + β4(MM701) + β5(indel_15935454) + ei	0.000317	7.02e-06	6.56e-08	0.00088	0.054821	17.2	4.402e-14	0.4476
DROUGHT	Lfi	123	Marker + indel	yi = β0 + β1(MM128) + β2(MM330) + β3(MM515) + β4(MM701) + β5(indel_15972511) + ei	0.000667	1.3e-05	6.92e-08	0.001596	0.049897	15.88	3.641e-13	0.4286
DROUGHT	Lfi	123	Marker + TE	yi = β0 + β1(MM128) + β2(MM330) + β3(MM515) + β4(MM701) + β5(TE_16836944) + ei	0.004859	6.71e-06	4.24e-05	0.000549	0.087042	14.63	1.193e-10	0.4029
DROUGHT	Lfi	123	Marker + indel	yi = β0 + β1(MM128) + β2(MM330) + β3(MM515) + β4(MM701) + β5(indel_17863273) + ei	0.000673	4.36e-06	1.95e-07	0.000484	0.480956	15.94	2.888e-13	0.4255
DROUGHT	Lfi	123	Marker + SNP	yi = β0 + β1(MM128) + β2(MM330) + β3(MM515) + β4(MM701) + β5(SNP_18002233) + ei	0.001178	1.14e-05	1.85e-07	0.000678	0.333129	16.07	2.356e-13	0.4276
DROUGHT	Lfi	123	Marker + SNP	yi = β0 + β1(MM128) + β2(MM330) + β3(MM515) + β4(MM701) + β5(SNP_18173880) + ei	0.000703	1.27e-05	1.99e-07	0.000382	0.478479	16.89	6.632e-14	0.4406
DROUGHT	Lfi	123	Marker + SNP	yi = β0 + β1(MM128) + β2(MM330) + β3(MM515) + β4(MM701) + β5(SNP_10743038) + ei	2.27e-05	8.25e-06	1.32e-06	0.00102	0.42249	16.51	1.19e-13	0.4347
DROUGHT	Lfi	123	Marker + SNP	yi = β0 + β1(MM128) + β2(MM330) + β3(MM515) + β4(MM701) + β5(SNP_13092809) + ei	3.32e-06	9.65e-06	0.0083	0.000416	0.847981	16.17	2.143e-13	0.4314
DROUGHT	Lfi	123	Marker + SNP	yi = β0 + β1(MM128) + β2(MM330) + β3(MM515) + β4(MM701) + β5(SNP_14288480) + ei	4.35e-05	6.52e-06	3.03e-06	0.000628	0.580955	15.93	2.944e-13	0.4253
DROUGHT	Lfi	123	Marker + SNP	yi = β0 + β1(MM128) + β2(MM330) + β3(MM515) + β4(MM701) + β5(SNP_14509867) + ei	4.35e-05	6.52e-06	3.03e-06	0.000628	0.580955	15.93	2.944e-13	0.4253
DROUGHT	Lfi	123	Marker + SNP	yi = β0 + β1(MM128) + β2(MM330) + β3(MM515) + β4(MM701) + β5(SNP_14518339) + ei	4.35e-05	6.52e-06	3.03e-06	0.000628	0.580955	15.93	2.944e-13	0.4253
DROUGHT	Lfi	123	Marker + SNP	yi = β0 + β1(MM128) + β2(MM330) + β3(MM515) + β4(MM701) + β5(SNP_14530903) + ei	4.35e-05	6.52e-06	3.03e-06	0.000628	0.580955	15.93	2.944e-13	0.4253
DROUGHT	Lfi	123	Marker + SNP	yi = β0 + β1(MM128) + β2(MM330) + β3(MM515) + β4(MM701) + β5(SNP_14545591) + ei	4.62e-05	7.03e-06	3.3e-06	0.000652	0.575949	15.69	4.563e-13	0.4235
DROUGHT	Lfi	123	Marker + SNP	yi = β0 + β1(MM128) + β2(MM330) + β3(MM515) + β4(MM701) + β5(SNP_15861145) + ei	0.000165	3.88e-06	9.13e-05	0.002216	0.099564	16.34	1.53e-13	0.4321
DROUGHT	Lfi	123	Marker + SNP	yi = β0 + β1(MM128) + β2(MM330) + β3(MM515) + β4(MM701) + β5(SNP_16205156) + ei	6.45e-05	4.9e-06	6.57e-05	0.00202	0.11258	16.13	2.465e-13	0.4327
DROUGHT	Lfi	123	Marker + TE	yi = β0 + β1(MM128) + β2(MM330) + β3(MM515) + β4(MM701) + β5(βTE_9650119) + ei	7.32e-05	7.49e-05	0.000122	0.017345	0.038611	14.73	1.111e-10	0.4071
DROUGHT	Lfi	123	Marker + SNP	yi = β0 + β1(MM128) + β2(MM330) + β3(MM515) + β4(MM701) + β5(SNP_10012411) + ei	1.31e-05	5.27e-06	2.8e-07	0.00148	0.46561	15.79	3.906e-13	0.4251
DROUGHT	Lfi	123	Marker + SNP	yi= β0 + β1(MM128) + β2(MM330) + β3(MM515) + β4(MM701) + β5(SNP_10291133) + ei	3.48e-05	4.43e-06	1.87e-07	0.00112	0.32533	15.81	3.534e-13	0.4234
	Lfni	123	Marker	yi = β0 + β1(MM25) + β2(MM432) + ei	0.00423	1.45e-05				18.33	8.141e-06	0.5361
	Lfni	123	SNP	yi = β0 + β1(SNP_9497509) + β2(MM432) + ei	0.005542	3.93e-05				11.66	4.397e-05	0.5161
	Lfni	123	SNP	yi = β0 + β1(SNP_9883998) + β2(MM432) + ei	0.008	4.43e-05				12.33	2.894e-05	0.5312
	Lfni	123	TE	yi = β0 + β1(TE_12617099) + β2(MM432) + ei	0.60824	0.00445				5.35	0.01237	0.2581
	Lfni	123	Footprint	yi = β0 + β1(Footprint_12620247) + β2(MM432) + ei	0	8.72e-05				20.75	8.724e-05	0.3969
	Lfni	123	SNP	yi = β0 + β1(SNP_13033405) + β2(MM432) + ei	0.225865	0.000102				8.177	0.0005355	0.4261
	Lfni	123	indel	yi = β0 + β1(indel_13908828) + β2(MM432) + ei	0.223137	9.87e-05				8.303	0.0004498	0.4221
	Lfni	123	SNP	yi = β0 + β1(SNP_13967107) + β2(MM432) + ei	0.22314	9.87e-05				8.303	0.0004498	0.4221
	Lfni	123	SNP	yi = β0 + β1(SNP_14023610) + β2(MM432) + ei	0.22314	9.87e-05				8.303	0.0004498	0.4221
	Lfni	123	SNP	yi = β0 + β1(SNP_14590272) + β2(MM432) + ei	0.17625	8.16e-05				7.987	0.000572	0.4113
	Lfni	123	SNP	yi = β0 + β1(SNP_15509104) + β2(MM432) + ei	0.558783	0.000141				7.573	0.0007878	0.3966
	Lfni	123	indel	yi = β0 + β1(indel_15935454) + β2(MM432) + ei	0.639762	0.000161				7.497	0.0008367	0.3938
	Lfni	123	indel	yi = β0 + β1(indel_15972511) + β2(MM432) + ei	0.688743	0.000462				6.283	0.002372	0.3534
	Lfni	123	SNP	yi = β0 +β1(MM25) + β2(SNP_10202051) + ei	0.082369	0.000534				11.25	0.0002596	0.4059
	Lfni	123	SNP	yi = β0 + β1(MM25) + β2(SNP_10743038) + ei	0.105911	0.000707				10.77	0.0003387	0.3945
	Lfni	123	SNP	yi = β0 + β1(MM25) + β2(SNP_13092809) + ei	0.00687	2.01e-05				13.52	1.416e-05	0.5559
	Lfni	123	SNP	yi = β0 + β1(MM25) + β2(SNP_14288480) + ei	0.107745	0.015301				8.22	0.000479	0.4193
	Lfni	123	SNP	yi = β0 + β1(MM25) + β2(SNP_14509867) + ei	0.107745	0.000885				8.22	0.000479	0.4193
	Lfni	123	SNP	yi = β0 + β1(MM25) + β2(SNP_14518339) + ei	0.107745	0.000885				8.22	0.000479	0.4193
	Lfni	123	SNP	yi = β0 + β1(MM25) + β2(SNP_14530903) + ei	0.107745	0.000885				8.22	0.000479	0.4193
	Lfni	123	SNP	yi = β0 + β1(MM25) + β2(SNP_14545591) + ei	0.107745	0.000885				8.22	0.000479	0.4193
	Lfni	123	SNP	yi = β0 + β1(MM25) + β2(SNP_15861145) + ei	0.05827	0.00612				7.457	0.002534	0.3009
	Lfni	123	Marker + SNP	yi = β0 + β1(MM25) + β2(MM432) + β3(SNP_9497509) + ei	0.124	2.33e-05	0.141			9.873	5.378e-05	0.5419
	Lfni	123	Marker + SNP	yi = β0 + β1(MM25) + β2(MM432) + β3(SNP_9883998) + ei	0.138	2.77e-05	0.167			10.29	3.933e-05	0.5533
	Lfni	123	Marker + TE	yi = β0 + β1(MM25) + β2(MM432) + β3(TE_12617099) + ei	0.00205	0.000677	0.152363			9.376	0.0003478	0.5013
	Lfni	123	Marker + Footprint	yi = β0 + β1(MM25) + β2(MM432) + β3(Footprint_12620247) + ei	0.00423	1.45e-05	0			18.33	8.141e-06	0.5361
	Lfni	123	Marker + SNP	yi = β0 + β1(MM25) + β2(MM432) + β3(SNP_13033405) + ei	0.00584	3.58e-05	0.22966			10.31	4.507e-05	0.5622
	Lfni	123	Marker + indel	yi = β0 + β1(MM25) + β2(MM432) + β3(indel_13908828) + ei	0.0134	3.46e-05	0.4836			9.381	7.849e-05	0.5277
	Lfni	123	Marker + SNP	yi = β0 + β1(MM25) + β2(MM432) + β3(SNP_13967107) + ei	0.0134	3.46e-05	0.4836			9.381	7.849e-05	0.5277
	Lfni	123	Marker + SNP	yi = β0 + β1(MM25) + β2(MM432) + β3(SNP_14023610) + ei	0.0134	3.46e-05	0.4836			9.381	7.849e-05	0.5277
	Lfni	123	Marker + SNP	yi = β0 + β1(MM25) + β2(MM432) + β3(SNP_14590272) + ei	0.0153	2.02e-05	0.7186			8.951	0.0001103	0.5146
	Lfni	123	Marker + SNP	yi = β0 + β1(MM25) + β2(MM432) + β3(SNP_15509104) + ei	0.00349	3.48e-05	0.1791			10.22	4.141e-05	0.5515
	Lfni	123	Marker + indel	yi = β0 + β1(MM25) + β2(MM432) + β3(indel_15935454) + ei	0.00378	2.1e-05	0.21433			10.05	4.708e-05	0.5468
	Lfni	123	Marker + indel	yi = β0 + β1(MM25) + β2(MM432) + β3(indel_15972511) + ei	0.00455	4.96e-05	0.23072			8.722	0.0001499	0.5158
	Lfni	123	Marker + SNP	yi = β0 + β1(MM25) + β2(MM432) + β3(SNP_10202051) + ei	0.01292	0.00108	0.04225			15.29	5.219e-06	0.5882
	Lfni	123	Marker + SNP	yi = β0 + β1(MM25) + β2(MM432) + β3(SNP_10743038) + ei	0.015312	0.000411	0.019941			16.5	2.738e-06	0.6078
	Lfni	123	Marker + SNP	yi = β0 + β1(MM25) + β2(MM432) + β3(SNP_13092809) + ei	0.00687	2.01e-05	0.14504			13.52	1.416e-05	0.5559
	Lfni	123	Marker + SNP	yi = β0 + β1(MM25) + β2(MM432) + β3(SNP_14288480) + ei	0.0185	0.0044	0.2608			10.59	3.155e-05	0.5612
	Lfni	123	Marker + SNP	yi = β0 + β1(MM25) + β2(MM432) + β3(SNP_14509867) + ei	0.0185	0.0044	0.2608			10.59	3.155e-05	0.5612
	Lfni	123	Marker + SNP	yi = β0 + β1(MM25) + β2(MM432) + β3(SNP_14518339) + ei	0.0185	0.0044	0.2608			10.59	3.155e-05	0.5612
	Lfni	123	Marker + SNP	yi = β0 + β1(MM25) + β2(MM432) + β3(SNP_14530903) + ei	0.0185	0.0044	0.2608			10.59	3.155e-05	0.5612
	Lfni	123	Marker + SNP	yi = β0 + β1(MM25) + β2(MM432) + β3(SNP_14545591) + ei	0.0185	0.0044	0.2608			10.59	3.155e-05	0.5612
	Lfni	123	Marker + SNP	yi = β0 + β1(MM25) + β2(MM432) + β3(SNP_15861145) + ei	0.007363	0.000856	0.62314			11.98	3.611e-05	0.5233
	Lfni	123	Marker + SNP	yi = β0 + β1(MM25) + β2(MM432) + β3(SNP_16205156) + ei	0.00654	0.00084	2.797e-05			12.39	2.797e-05	12:46:39.360000
DROUGHT	GALA	123	Marker	yi = β0 + β1(MM432) + β2(MM863) + ei	4.8e-06	0.000161				22.24	6.074e-09	0.2583
DROUGHT	GALA	123	SNP	yi = β0 + β1(SNP_13092809) + β2(MM863) + ei	6.68e-06	0.000263				14.2	5.944e-08	0.2481
DROUGHT	GALA	123	SNP	yi = β0 + β1(SNP_14288480) + β2(MM863) + ei	0.000912	2.94e-05				10.27	4.656e-06	0.1869
DROUGHT	GALA	123	SNP	yi = β0 + β1(SNP_14509867) + β2(MM863) + ei	0.000912	2.94e-05				10.27	4.65e-06	0.1869
DROUGHT	GALA	123	SNP	yi = β0 + β1(SNP_14518339) + β2(MM863) + ei	0.000912	2.94e-05				10.27	4.656e-06	0.1869
DROUGHT	GALA	123	SNP	yi = β0 + β1(SNP_14530903) + β2(MM863) + ei	0.000912	2.94e-05				10.27	4.656e-06	0.1869
DROUGHT	GALA	123	SNP	yi = β0 + β1(SNP_14545591) + β2(MM863) + ei	0.00088	2.98e-05				10.25	4.82e-06	0.1878
DROUGHT	GALA	123	SNP	yi = β0 + β1(SNP_15861145) + β2(MM863) + ei	0.001	7.56e-05				10.64	3.033e-06	0.1929
DROUGHT	GALA	123	SNP	yi = β0 + β1(SNP_16205156) + β2(MM863) + ei	0.000665	0.000121				10.41	4.076e-06	0.1917
DROUGHT	GALA	123	Marker + SNP	yi = β0 + β1(MM432) + β2(MM863) + β3(SNP_13092809) + ei	6.68e-06	0.000263	0.683072			14.2	5.944e-08	0.2481
DROUGHT	GALA	123	Marker + SNP	yi = β0 + β1(MM432) + β2(MM863) + β3(SNP_14288480) + ei	0.000614	0.00015	0.136375			11.54	6.202e-08	0.2585
DROUGHT	GALA	123	Marker + SNP	yi = β0 + β1(MM432) + β2(MM863) + β3(SNP_14509867) + ei	0.000614	0.00015	0.136375			11.54	6.202e-08	0.2585
DROUGHT	GALA	123	Marker + SNP	yi = β0 + β1(MM432) + β2(MM863) + β3(SNP_14518339) + ei	0.000614	0.00015	0.136375			11.54	6.202e-08	0.2585
DROUGHT	GALA	123	Marker + SNP	yi = β0 + β1(MM432) + β2(MM863) + β3(SNP_14530903) + ei	0.000614	0.00015	0.136375			11.54	6.202e-08	0.2585
DROUGHT	GALA	123	Marker + SNP	yi = β0 + β1(MM432) + β2(MM863) + β3(SNP_14545591) + ei	0.00065	0.000151	0.130271			11.5	6.74e-08	0.2593
DROUGHT	GALA	123	Marker + SNP	yi = β0 + β1(MM432) + β2(MM863) + β3(SNP_15861145) + ei	0.000383	0.000174	0.115004			12.16	2.665e-08	0.2695
DROUGHT	GALA	123	Marker + SNP	yi = β0 + β1(MM432) + β2(MM863) + β3(SNP_16205156) + ei	0.000383	0.000174	0.115004			12.16	2.665e-08	0.2695
DROUGHT	GA	123	Marker	yi = β0 + β1(MM123) + β2(MM383) + ei	0.00865	0.02335				7.065	0.001257	0.09044
DROUGHT	GA	123	SNP	yi = β0 + β1(SNP_13033405) + β2(MM383) + ei	0.00388	0.0164				5.2	0.002092	0.09575
DROUGHT	GA	123	indel	yi = β0 + β1(indel_13908828) + β2(MM383) + ei	0.00087	0.02067				6.122	0.0006644	0.1135
DROUGHT	GA	123	SNP	yi = β0 + β1(SNP_13967107) + β2(MM383) + ei	0.000735	0.017905				6.324	0.0005176	0.1175
DROUGHT	GA	123	SNP	yi = β0 + β1(SNP_14023610) + β2(MM383) + ei	0.000746	0.016083				6.344	0.000503	0.117
DROUGHT	GA	123	SNP	yi = β0 + β1(SNP_14590272) + β2(MM383) + ei	0.00516	0.01594				4.88	0.003115	0.08842
DROUGHT	GA	123	SNP	yi = β0 + β1(SNP_15509104) + β2(MM383) + ei	0.00152	0.01671				6.079	0.0007037	0.1135
DROUGHT	GA	123	indel	yi = β0 + β1(indel_15935454) + β2(MM383) + ei	0.000651	0.021113				6.424	0.0004578	0.1194
DROUGHT	GA	123	indel	yi = β0 + β1(indel_15972511) + β2(MM383) + ei	0.000733	0.011508				6.609	0.0003669	0.1239
DROUGHT	GA	123	TE	yi = β0 + β1(TE_16836944) + β1(MM383) + ei	0.0144	0.0279				5.554	0.005176	0.08272
DROUGHT	GA	123	indel	yi = β0 + β1(indel_17863273) + β2(MM383) + ei	0.00707	0.03147				4.902	0.00302	0.08821
DROUGHT	GA	123	SNP	yi = β0 + β1(SNP_18002233) + β2(MM383) + ei	0.0105	0.0385				4.509	0.004949	0.08004
DROUGHT	GA	123	SNP	yi = β0 + β1(SNP_18173880) + β2(MM383) + ei	0.0123	0.0395				4.46	0.005263	0.07901
DROUGHT	GA	123	TE	yi = β0 + β1(TE_20150892) + β2(MM383) + ei	0.1321	0.0278				3.516	0.03349	0.04746
DROUGHT	GA	123	SNP	yi = β0 + β1(SNP_20362809) + β2(MM383) + ei	0.0509	0.0293				3.663	0.01442	0.06193
DROUGHT	GA	123	SNP	yi = β0 + β1(SNP_21675141) + β2(MM383) + ei	0.00443	0.04217				5.376	0.001669	0.09787
DROUGHT	GA	123	Marker + SNP	yi = β0 + β1(MM123) + β2(MM383) + β3(SNP_13033405) + ei	0.1483	0.0251	0.0603			4.467	0.002159	0.1044
DROUGHT	GA	123	Marker + indel	yi = β0 + β1(MM123) + β2(MM383) + β3(indel_13908828) + ei	0.3509	0.0264	0.0232			4.806	0.001269	0.1126
DROUGHT	GA	123	Marker + SNP	yi = β0 + β1(MM123) + β2(MM383) + β3(SNP_13967107) + ei	0.3513	0.0245	0.02			4.957	0.001003	0.1165
DROUGHT	GA	123	Marker + SNP	yi = β0 + β1(MM123) + β2(MM383) + β3(SNP_14023610) + ei	0.3306	0.0229	0.0199			4.995	0.0009418	0.1166
DROUGHT	GA	123	Marker + SNP	yi = β0 + β1(MM123) + β2(MM383) + β3(SNP_14590272) + ei	0.81901	0.02049	0.29205			3.643	0.007808	0.08098
DROUGHT	GA	123	Marker + SNP	yi = β0 + β1(MM123) + β2(MM383) + β3(SNP_15509104) + ei	0.3493	0.0225	0.0409			4.775	0.001337	0.1126
DROUGHT	GA	123	Marker + indel	yi = β0 + β1(MM123) + β2(MM383) + β3(indel_15935454) + ei	0.3124	0.0269	0.0203			5.077	0.0008331	0.1196
DROUGHT	GA	123	Marker + indel	yi = β0 + β1(MM123) + β2(MM383) + β3(indel_15972511) + ei	0.3273	0.0186	0.019			5.197	0.0006946	0.1236
DROUGHT	GA	123	Marker + TE	yi = β0 + β1(MM123) + β2(MM383) + β3(TE_16836944) + ei	0.2934	0.0383	0.0571			4.079	0.008933	0.08379
DROUGHT	GA	123	Marker + indel	yi = β0 + β1(MM123) + β2(MM383) + β3(indel_17863273) + ei	0.1166	0.0378	0.1315			4.348	0.002582	0.09965
DROUGHT	GA	123	Marker + SNP	yi = β0 + β1(MM123) + β2(MM383) + β3(SNP_18002233) + ei	0.1158	0.0474	0.1605			4.053	0.0041	0.09167
DROUGHT	GA	123	Marker + SNP	yi = β0 + β1(MM123) + β2(MM383) + β3(SNP_18173880) + ei	0.1024	0.0488	0.1851			4.071	0.003984	0.09217
DROUGHT	GA	123	Marker + TE	yi = β0 + β1(MM123) + β2(MM383) + β3(TE_20150892) + ei	0.1378	0.0427	0.3077			3.12	0.02951	0.05923
DROUGHT	GA	123	Marker + SNP	yi = β0 + β1(MM123) + β2(MM383) + β3(SNP_20362809) + ei	0.0451	0.0371	0.4514			3.845	0.005681	0.08595
DROUGHT	GA	123	Marker + SNP	yi = β0 + β1(MM123) + β2(MM383) + β3(SNP_21675141) + ei	0.0576	0.0593	0.0286			5.042	0.0008743	0.1179
DROUGHT	Rbi	123	Marker	yi = β0 + β1(MM126) + β2(MM691) + ei	1.69e-05	0.000245				17.96	1.507e-07	0.2175
DROUGHT	Rbi	123	Footprint	yi = β0 + β1(Footprint_12620247) + β2(MM691) + ei	0.935126	0.000433				6.59	0.00193	0.08459
DROUGHT	Rbi	123	SNP	yi = β0 + β1(SNP_13033405) + β2(MM691) + ei	0.00034	0.000457				9.237	1.579e-05	0.1719
DROUGHT	Rbi	123	indel	yi = β0 + β1(indel_13908828) + β2(MM691) + ei	9.98e-05	0.000494				10.38	4.152e-06	0.1899
DROUGHT	Rbi	123	SNP	yi = β0 + β1(SNP_13967107) + β2(MM691) + ei	9.53e-05	0.000179				10.7	2.859e-06	0.1952
DROUGHT	Rbi	123	SNP	yi = β0 + β1(SNP_14023610) + β2(MM691) + ei	0.000128	0.000279				10.3	4.504e-06	0.1873
DROUGHT	Rbi	123	SNP	yi = β0 + β1(SNP_14590272) + β2(MM691) + ei	2.31e-05	0.00054				11.44	1.234e-06	0.207
DROUGHT	Rbi	123	indel	yi = β0 + β1(indel_15935454) + β2(MM691) + ei	2.76e-05	0.000253				11.39	1.306e-06	0.2063
DROUGHT	Rbi	123	indel	yi = β0 + β1(indel_15972511) + β2(MM691) + ei	6.96e-05	0.000699				9.566	1.076e-05	0.1776
DROUGHT	Rbi	123	TE	yi = β0 + β1(TE_16836944) + β2(MM691) + ei	0.00058	0.000418				12.61	1.32e-05	0.187
DROUGHT	Rbi	123	indel	yi = β0 + β1(indel_17863273) + β2(MM691) + ei	0.000659	8.93e-05				9.787	8.138e-06	0.1789
DROUGHT	Rbi	123	SNP	yi = β0 + β1(SNP_18002233) + β2(MM691) + ei	0.000474	0.000182				10.43	3.852e-06	0.1896
DROUGHT	Rbi	123	SNP	yi = β0 + β1(SNP_18173880) + β2(MM691) + ei	0.000726	0.000155				11.05	1.911e-06	0.1994
DROUGHT	Rbi	123	TE	yi = β0 + β1(TE_20150892) + β2(MM691) + ei	0.020843	0.000831				8.648	0.0003456	0.1315
DROUGHT	Rbi	123	SNP	yi = β0 + β1(SNP_20362809) + β2(MM691) + ei	0.000284	0.000119				10.35	4.225e-06	0.1882
DROUGHT	Rbi	123	SNP	yi = β0 + β1(SNP_21675141) + β2(MM691) + ei	4.9e-06	0.000154				13.24	1.653e-07	0.2328
DROUGHT	Rbi	123	indel	yi = β0 + β1(MM126) + β2(indel_7214677) + ei	0.000134	0.15595				6.957	0.0002387	0.1296
DROUGHT	Rbi	123	SNP	yi = β0 + β1(MM126) + β2(SNP_7344157) + ei	0.000134	0.15595				6.957	0.0002387	0.1296
DROUGHT	Rbi	123	indel	yi = β0 + β1(MM126) + β2(indel_7652616) + ei	5.3e-05	0.00775				9.468	1.181e-05	0.1735
DROUGHT	Rbi	123	indel	yi = β0 + β1(MM126) + β2(indel_7750735) + ei	8.26e-05	0.105				7.367	0.000145	0.1373
DROUGHT	Rbi	123	indel	yi = β0 + β1(MM126) + β2(indel_7750735) + ei	8.26e-05	0.105				7.367	0.000145	0.1373
DROUGHT	Rbi	123	SNP	yi = β0 + β1(MM126) + β2(SNP_7944780) + ei	6.14e-05	0.103				7.814	8.59e-05	0.1477
DROUGHT	Rbi	123	TE	yi = β0 + β1(MM126) + β2(TE_9650119) + ei	1.79e-05	0.00172				14.89	2.257e-06	0.2174
DROUGHT	Rbi	123	SNP	yi = β0 + β1(MM126) + β2(SNP_10012411) + ei	4.36e-05	0.0318				8.746	2.786e-05	0.1622
DROUGHT	Rbi	123	SNP	yi = β0 + β1(MM126) + β2(SNP_10291133) + ei	0.000168	0.025538				8.307	4.653e-05	0.1534
DROUGHT	Rbi	123	Marker + Footprint	yi = β0 + β1(MM126) + β2(MM691) + β3(Footprint_12620247) + ei	2.05e-05	0.000277	0.673669			11.65	9.651e-07	0.2089
DROUGHT	Rbi	123	Marker + SNP	yi = β0 + β1(MM126) + β2(MM691) + β3(SNP_13033405) + ei	0.001816	0.000416	0.021361			10.03	5.369e-07	0.2328
DROUGHT	Rbi	123	Marker + indel	yi = β0 + β1(MM126) + β2(MM691) + β3(indel_13908828) + ei	0.003135	0.000426	0.022981			10.6	2.351e-07	0.2424
DROUGHT	Rbi	123	Marker + SNP	yi = β0 + β1(MM126) + β2(MM691) + β3(SNP_13967107) + ei	0.004845	0.000183	0.018596			10.59	2.387e-07	0.2422
DROUGHT	Rbi	123	Marker + SNP	yi = β0 + β1(MM126) + β2(MM691) + β3(SNP_14023610) + ei	0.003415	0.000234	0.022608			10.48	2.743e-07	0.2385
DROUGHT	Rbi	123	Marker + SNP	yi = β0 + β1(MM126) + β2(MM691) + β3(SNP_14590272) + ei	0.076988	0.000456	0.151471			9.539	1.0554e-06	0.2216
DROUGHT	Rbi	123	Marker + SNP	yi = β0 + β1 (MM126) + β2(MM691) + β3(SNP_15509104) + ei	0.003974	0.000888	0.053586			9.537	1.076e-06	0.223
DROUGHT	Rbi	123	Marker + indel	yi = β0 + β1(MM126) + β2(MM691) + β3(indel_15935454) + ei	0.0028	0.000258	0.009982			11.49	6.878e-08	0.259
DROUGHT	Rbi	123	Marker + indel	yi = β0 + β1(MM126) + β2(MM691) + β3(indel_15972511) + ei	0.003202	0.000707	0.014034			9.94	6.067e-07	0.2311
DROUGHT	Rbi	123	Marker + TE	yi = β0 + β1(MM126) + β2(MM691) + β3(TE_16836944) + ei	0.00269	0.000687	0.029081			12.29	6.831e-07	0.2511
DROUGHT	Rbi	123	Marker + indel	yi = β0 + β1(MM126) + β2(MM691) + β3(indel_17863273) + ei	0.004462	0.000104	0.200947			9.903	6.164e-07	0.2274
DROUGHT	Rbi	123	Marker + SNP	yi = β0 + β1(MM126) + β2(MM691) + β3(SNP_18002233) + ei	0.007143	0.000191	0.149554			10.13	4.46.E-07	0.2319
DROUGHT	Rbi	123	Marker + SNP	yi = β0 + β1(MM126) + β2(MM691) + β3(SNP_18173880) + ei	0.00571	0.00016	0.19393			10.75	1.859e-07	0.2438
DROUGHT	Rbi	123	Marker + SNP	yi = β0 + β1(MM126) + β2(MM691) + β3(SNP_18173880) + ei	0.00571	0.00016	0.19393			10.75	1.859e-07	0.2438
DROUGHT	Rbi	123	Marker + TE	yi = β0 + β1(MM126) + β2(MM691) + β3(TE_20150892) + ei	0.000452	0.001125	0.202026			10.87	3.165e-06	0.2267
DROUGHT	Rbi	123	Marker + SNP	yi = β0 + β1(MM126) + β2(MM691) + β3(SNP_20362809) + ei	0.007184	0.000158	0.085087			10.06	4.908e-07	0.2305
DROUGHT	Rbi	123	Marker + SNP	yi = β0 + β1(MM126) + β2(MM691) + β3(SNP_21675141) + ei	0.001549	0.00013	0.000728			13.36	5.385e-09	0.29
DROUGHT	Rbi	123	Marker + indel	yi = β0 + β1(MM126) + β2(MM691) + β3(indel_7214677) + ei	4.23e-05	0.000813	0.943847			8.656	3.774e-06	0.2033
DROUGHT	Rbi	123	Marker + SNP	yi = β0 + β1(MM126) + β2(MM691) + β3(SNP_7344157) + ei	2.69e-05	0.000812	0.953484			8.77	3.198e-06	0.2057
DROUGHT	Rbi	123	Marker + indel	yi = β0 + β1(MM126) + β2(MM691) + β3(indel_7652616) + ei	1.2e-05	0.00547	0.68726			9.526	1.058e-06	0.2199
DROUGHT	Rbi	123	Marker + indel	yi = β0 + β1(MM126) + β2(MM691) + β3(indel_7750735) + ei	2.16e-05	0.000802	0.990141			9.001	2.287e-06	0.2105
DROUGHT	Rbi	123	Marker + SNP	yi = β0 + β1(MM126) + β2(MM691) + β3(SNP_7944780) + ei	2.15e-05	0.00453	0.93747			8.33	6.215e-06	0.1991
DROUGHT	Rbi	123	Marker + TE	yi = β0 + β1(MM126) + β2(MM691) + β3(TE_9650119) + ei	4.13e-05	0.1846	0.2427			10.6	4.312e-06	0.2236
DROUGHT	Rbi	123	Marker + SNP	yi = β0 + β1(MM126) + β2(MM691) + β3(SNP_10012411) + ei	1.37e-05	0.0043	0.9734			9.1	1.982e-06	0.2126
DROUGHT	Rbi	123	Marker + SNP	yi = β0 + β1(MM126) + β2(MM691) + β3(SNP_10291133) + ei	4.59e-05	0.00466	0.72809			8.699	3.5e-06	0.2029
FLOOD	Rbi	123	Marker	yi = β0 + β1(MM167) + ei	0.000442					13.05	0.0004419	0.08992
FLOOD	Rbi	123	TE	yi = β0 + β1(TE_10506856) + ei	0.192					0.9666	0.3839	0.0006621
FLOOD	Rbi	123	SNP	yi = β0 + β1(SNP_11434437) + ei	0.166					1.126	0.3279	0.002131
FLOOD	Rbi	123	Marker + TE	yi = β0 + β1(MM167) + β2(TE_10506856) + ei	0.00104	0.56113				4.522	0.005162	0.0971
FLOOD	Rbi	123	Marker + SNP	yi = β0 + β1(MM167) + β2(SNP_11434437) + ei	0.00116	0.34914				4.514	0.004956	0.08201
FLOOD	GALA	123	Marker	yi = β0 + β1(MM432) + β2(MM863) + ei	4.8e-06	0.000161				22.24	6.074e-09	0.2583
FLOOD	GALA	123	SNP	yi = β0 + β1(SNP_13092809) + β2(MM863) + ei	6.68e-06	0.000263				14.2	5.944e-08	0.2481
FLOOD	GALA	123	SNP	yi = β0 + β1(SNP_14288480) + β2(MM863) + ei	0.000912	2.94e-05				10.27	4.656e-06	0.1869
FLOOD	GALA	123	SNP	yi = β0 + β1(SNP_14509867) + β2(MM863) + ei	0.000912	2.94e-05				10.27	4.656e-06	0.1869
FLOOD	GALA	123	SNP	yi = β0 + β1(SNP_14518339) + β2(MM863) + ei	0.000912	2.94e-05				10.27	4.656e-06	0.1869
FLOOD	GALA	123	SNP	yi = β0 + β1(SNP_14530903) + β2(MM863) + ei	0.000912	2.94e-05				10.27	4.656e-06	0.1869
FLOOD	GALA	123	SNP	yi = β0 + β1(SNP_14545591) + β2(MM863) + ei	0.00088	2.98e-05				10.25	4.82e-06	0.1878
FLOOD	GALA	123	SNP	yi = β0 + β1(SNP_15861145) + β2(MM863) + ei	0.001	7.56e-05				10.64	3.033e-06	0.1929
FLOOD	GALA	123	SNP	yi = β0 + β1(SNP_16205156) + β2(MM863) + ei	0.000665	0.000121				10.41	4.046e-06	0.1917
FLOOD	GALA	123	SNP	yi = β0 + β1(SNP_18112512) + β2(MM863) + ei	0.0014	6.68e-05				10.24	4.803e-06	0.1864
FLOOD	GALA	123	SNP	yi = β0 + β1(SNP_18253358) + β2(MM863) + ei	0.00239	7.51e-05				9.827	7.771e-06	0.1796
FLOOD	GALA	123	SNP	yi = β0 + β1(MM432) + β2(SNP_10075739) + ei	5.21e-06	0.025				10.38	4.147e-06	0.19
FLOOD	GALA	123	Marker + SNP	yi = β0 + β1(MM432) + β2(MM863) + β3(SNP_13092809) + ei	6.68e-06	0.000263	0.683072			14.2	5.944e-08	0.2481
FLOOD	GALA	123	Marker + SNP	yi = β0 + β1(MM432) + β2(MM863) + β3(SNP_14288480) + ei	0.000614	0.00015	0.136375			11.54	6.202e-08	0.2585
FLOOD	GALA	123	Marker + SNP	yi = β0 + β1(MM432) + β2(MM863) + β3(SNP_14509867) + ei	0.000614	0.00015	0.136375			11.54	6.202e-08	0.2585
FLOOD	GALA	123	Marker + SNP	yi = β0 + β1(MM432) + β2(MM863) + β3(SNP_14518339) + ei	0.000614	0.00015	0.136375			11.54	6.202e-08	0.2585
FLOOD	GALA	123	Marker + SNP	yi = β0 + β1(MM432) + β2(MM863) + β3(SNP_14530903) + ei	0.000614	0.00015	0.136375			11.54	6.202e-08	0.2585
FLOOD	GALA	123	Marker + SNP	yi = β0 + β1(MM432) + β2(MM863) + β3(SNP_14545591) + ei	0.00065	0.000151	0.130271			11.5	6.745e-08	0.2593
FLOOD	GALA	123	Marker + SNP	yi = β0 + β1(MM432) + β2(MM863) + β3(SNP_15861145) + ei	0.000383	0.000174	0.115004			12.16	2.665e-08	0.2695
FLOOD	GALA	123	Marker + SNP	yi = β0 + β1(MM432) + β2(MM863) + β3(SNP_16205156) + ei	0.000598	0.000297	0.071044			11.69	5.311e-08	0.2644
FLOOD	GALA	123	Marker + SNP	yi = β0 + β1(MM432) + β2(MM863) + β3(SNP_18112512) + ei	0.000313	0.000192	0.070406			11.97	3.481e-08	0.2661
FLOOD	GALA	123	Marker + SNP	yi = β0 + β1(MM432) + β2(MM863) + β3(SNP_18253358) + ei	0.00019	0.000212	0.072492			11.95	3.562e-08	0.2658
FLOOD	GALA	123	Marker + SNP	yi = β0 + β1(MM432) + β2(MM863) + β3(SNP_10075739) + ei	1.31e-05	0.00139	0.19206			11.11	1.148e-07	0.2521
FLOOD	Lfni	123	Marker	yi = β0 + β1(MM11) + β2(MM330) + β3(MM537) + ei	6.79e-07	1.21e-05	7.24e-06			24.85	1.732e-12	0.3755
FLOOD	Lfni	123	SNP	yi = β0 + β1(SNP_9497509) + β2(MM330) + β3(MM537) + ei	0.00164	4.7e-06	1.88e-05			13.3	6.544e-09	0.296
FLOOD	Lfni	123	SNP	yi = β0 + β1(SNP_9883998) + β2(MM330) + β3(MM537) + ei	0.00573	1.37e-05	5.55e-05			11.6	6.462e-08	0.2677
FLOOD	Lfni	123	TE	yi = β0 + β1(TE_12177658) + β2(MM330) + β3(MM537) + ei	0.26578	3.13e-05	0.00262			7.85	1.672e-05	0.2185
FLOOD	Lfni	123	TE	yi= β0 + β1(TE_12617099) + β2(MM330) + β3(MM537) + ei	0.2364	8.81e-05	0.0022			5.846	9.819e-05	0.1999
FLOOD	Lfni	123	Footprint	yi = β0 + β1(Footprint_12620247) + β2(MM330) + β3(MM537) + ei	0.425384	3.45e-06	0.000241			12.58	3.605e-07	0.2274
FLOOD	Lfni	123	SNP	yi = β0 + β1(SNP_13033405) + β2(MM330) + β3(MM537) + ei	0.015473	5.25e-06	0.000107			11.11	1.255e-07	0.2586
FLOOD	Lfni	123	indel	yi = β0 + β1(indel_13908828) + β2(MM330) + β3(MM537) + ei	0.0159	2.05e-06	2.74e-05			12.34	2.338e-08	0.2793
FLOOD	Lfni	123	SNP	yi = β0 + β1(SNP_13967107) + β2(MM330) + β3(MM537) + ei	0.00953	4.06e-06	4.85e-05			11.8	4.803e-08	0.2697
FLOOD	Lfni	123	SNP	yi = β0 + β1(SNP_14023610) + β2(MM330) + β(MM537) + ei	0.00719	4.97e-06	5.63e-05			11.7	5.382e-08	0.2662
FLOOD	Lfni	123	SNP	yi = β0 + β1(SNP_14590272) + β2(MM330) + β3(MM537) + ei	8.74e-05	4.24e-06	1.81e-05			15.58	3.514e-10	0.3327
FLOOD	Lfni	123	SNP	yi = β0 + β1(SNP_15509104) + β2(MM330) + β3(MM537) + ei	0.00396	5.1e-06	6.56e-05			12	3.689e-08	0.2732
FLOOD	Lfni	123	indel	yi = β0 + β1(indel_15935454) + β2(MM330) + β3(MM537) + ei	0.00689	2.42e-06	5.57e-05			12.46	1.993e-08	0.2814
FLOOD	Lfni	123	indel	yi = β0 + β1(indel_15972511) + β2(MM330) + β3(MM537) + ei	0.005708	1.44e-06	0.000109			12.5	1.873e-08	0.2822
FLOOD	Lfni	123	TE	yi = β0 + β1(TE_16836944) + β2(MM330) + β3(MM537) + ei	0.33548	6.82e-06	0.00304			10.2	6.967e-06	0.2197
FLOOD	Lfni	123	indel	yi = β0 + β1(indel_17863273) + β2(MM330) + β3(MM537) + ei	0.001714	1.31e-05	0.000142			12.55	1.714e-08	0.2814
FLOOD	Lfni	123	SNP	yi = β0 + β1(SNP_18002233) + β2(MM330) + β3(MM537) + ei	0.002659	1.74e-05	0.000139			12.26	2.528e-08	0.2762
FLOOD	Lfni	123	SNP	yi = β0 + β1(SNP_18173880) + β2(MM330) + β3(MM537) + ei	0.00243	1.65e-05	0.00013			12.33	2.309e-08	0.2774
FLOOD	Lfni	123	SNP	yi = β0 + β1(MM11) + β2(MM330) + β3(SNP_15861145) + ei	0.000111	2.74e-05	2.3e-05			17.81	2.197e-11	0.363
FLOOD	Lfni	123	SNP	yi = β0 + β1(MM11) + β2(MM330) + β3(SNP_16205156) + ei	0.000123	1.61e-05	2.08e-06			19.36	3.929e-12	0.3877
FLOOD	Lfni	123	Marker + SNP	yi = β0 + β1(MM11) + β2(MM330) + β3(MM537) + β4(SNP_9497509) + ei	5.17e-05	8.19e-06	4.31e-06	0.921		15.76	9.968e-12	0.3867
FLOOD	Lfni	123	Marker + SNP	yi = β0 + β1(MM11) + β2(MM330) + β3(MM537) + β4(SNP_9883998) +ei	7.38e-05	2.83e-05	2.47e-05	0.809		13.99	1.332e-10	0.359
FLOOD	Lfni	123	Marker + TE	yi = β0 + β1(MM11) + β2(MM330) + β3(MM537) + β4(TE_12177658) + ei	1.99e-05	2.94e-05	0.000122	0.548347		11.61	9.994e-09	0.3512
FLOOD	Lfni	123	Marker + TE	yi = β0 + β1(MM11) + β2(MM330) + β3(MM537) + β4(TE_12617099) + ei	4.22e-05	7.32e-05	0.00013	0.49541		8.887	1.25e-07	0.3279
FLOOD	Lfni	123	Marker + Footprint	yi = β0+ β1(MM11) + β2(MM330) + β3(MM537) + β4(Footprint_12620247) + ei	1.22e-06	1.56e-05	8.84e-06	0.5809		18.07	1.608e-11	0.3666
FLOOD	Lfni	123	Marker + SNP	yi = β0 + β1(MM11) + β2(MM330) + β3(MM537) + β4(SNP_13033405) + ei	2.15e-05	1.71e-05	1.05e-05	0.6633		14.31	8.35e-11	0.3646
FLOOD	Lfni	123	Marker + indel	yi = β0 + β1(MM11) + β2(MM330) + β3(MM537) + β4(indel_13908828) + ei	8.45e-06	4.9e-06	2.26e-06	0.6587		16.05	6.635e-12	0.3914
FLOOD	Lfni	123	Marker + SNP	yi = β0 + β1(MM11) + β2(MM330) + β3(MM537) + β4(SNP_13967107) + ei	5.4e-05	1.6e-05	8.73e-06	0.354		14.36	7.466e-11	0.3634
FLOOD	Lfni	123	Marker + SNP	yi = β0 + β1(MM11) + β2(MM330) + β3(MM537) + β4(SNP_14023610) + ei	3.43e-05	1.7e-05	8.84e-06	0.3434		14.53	5.525e-11	0.3644
FLOOD	Lfni	123	Marker + SNP	yi = β0 + β1(MM11) + β2(MM330) + β3(MM537) + β4(SNP_14590272) + ei	0.00132	8.76e-06	4.52e-06	0.34534		15.72	1.045e-11	0.3862
FLOOD	Lfni	123	Marker + SNP	yi = β0 + β1(MM11) + β2(MM330) + β3(MM537) + β4(SNP_15509104) + ei	2.29e-05	1.88e-05	6.95e-06	0.2641		15.08	2.614e-11	0.3757
FLOOD	Lfni	123	Marker + indel	yi = β0 + β1(MM11) + β2(MM330) + β3(MM537) + β4(indel_15935454) +ei	1.04e-05	6.55e-06	2.84e-06	0.3196		16.02	6.873e-12	0.391
FLOOD	Lfni	123	Marker + indel	yi = β0 + β1(MM11) + β2(MM330) + β3(MM537) + β4(indel_15972511) + ei	5.11e-05	8.93e-06	7.34e-06	0.1941		15.04	2.791e-11	0.3749
FLOOD	Lfni	123	Marker + TE	yi = β0 + β1(MM11) + β2(MM330) + β3(MM537) + β4(TE_16836944) + ei	3.17e-05	0.000144	9.29e-05	0.652326		13.88	6.167e-09	0.3446
FLOOD	Lfni	123	Marker + indel	yi = β0 + β1(MM11) + β2(MM330) + β3(MM537) + β4(indel_17863273) + ei	2.18e-05	3.3e-05	1.27e-05	0.06538		15.61	1.168e-11	0.3823
FLOOD	Lfni	123	Marker + SNP	yi = β0 + β1(MM11) + β2(MM330) + β3(MM537) + β4(SNP_18002233) + ei	2.38e-05	4.58e-05	1.16e-05	0.08744		15.28	1.866e-11	0.377
FLOOD	Lfni	123	Marker + SNP	yi = β0 + β1(MM11) + β2(MM330) + β3(MM537) + β4(SNP_18173880) + ei	2.6e-05	4.36e-05	1.09e-05	0.08131		15.29	1.852e-11	0.3771
FLOOD	Lfni	123	Marker + SNP	yi= β0 + β1(MM11) + β2(MM330) + β3(MM537) + β4(SNP_15861145) + ei	8.74e-06	1.12e-05	0.00404	0.01577		16.92	1.842e-12	0.4029
FLOOD	Lfni	123	Marker + SNP	yi= β0 + β1(MM11) + β2(MM330) + β3(MM537) + β4(SNP_16205156) + ei	1.64e-05	7.91e-06	0.01087	0.00331		17.62	8.056e-13	0.4174

## Sheet: Supp. Table 5
Supp. Table 5: Results of the differential host set put under four abiotic conditions such as standard, heat, drought and flood. For Heat, drougth and flood, 2 sets were repeated under standard conditions to validate the inoculum and 2 sets were kept under the abiotic changes.
Standard									Heat
Set 1 put under standard condition									Set 1 put under standard condition
Classes	0	1	2	2+	3	TOT Plants	IP		Classes	0	1	2	2+	3	TOT Plants	IP
ECD5					6	6	100		ECD5					6	6	100
ECD6					6	6	100		ECD6					4	4	100
ECD10				2	3	5	90		ECD10				2	4	6	91.6667
Brutor					6	6	100		Brutor				2	4	6	91.6667
C7	6					6	0		C7	5					5	0
C10	6					6	0		C10	4	1	2			7	17.8571
CB151	3					3	0		CB151	4					4	0
Set 2 put under standard condition									Set 2 put under standard condition
Classes	0	1	2	2+	3	TOT Plants	IP		Classes	0	1	2	2+	3	TOT Plants	IP
ECD5					6	6	100		ECD5					6	6	100
ECD6					4	4	100		ECD6					4	4	100
ECD10				2	4	6	91.6667		ECD10			1		5	6	91.6667
Brutor				3	3	6	87.5		Brutor			1	3		4	68.75
C7	4					4	0		C7	5					5	0
C10	4		1			5	10		C10	4	1				5	5
CB151	4					4	0		CB151	5					5	0
Set 3 put under standard condition									Set 3 put under heat condition
Classes	0	1	2	2+	3	TOT Plants	IP		Classes	0	1	2	2+	3	TOT Plants	IP
ECD5					5	5	100		ECD5					6	6	100
ECD6					2	2	100		ECD6				2	3	5	90
ECD10					4	4	100		ECD10				5		5	75
Brutor			3	2		5	60		Brutor				6		6	75
C7	3					3	0		C7	5					5	0
C10	4					4	0		C10	6					6	0
CB151	4					4	0		CB151	3					3	0
Set 4 put under standard condition									Set 4 put under heat condition
Classes	0	1	2	2+	3	TOT Plants	IP		Classes	0	1	2	2+	3	TOT Plants	IP
ECD5					3	3	100		ECD5					6	6	100
ECD6					5	5	100		ECD6					3	3	100
ECD10					5	5	100		ECD10					5	5	100
Brutor			1	5		6	70.8333		Brutor			1		3	4	87.5
C7	3					3	0		C7	5					5	0
C10	4	1				5	5		C10	6	1				7	3.57143
CB151	5					5	0		CB151	2					2	0
Drought									Flood
Set 1 put under standard condition									Set 1 put under standard condition
Classes	0	1	2	2+	3	TOT Plants	IP		Classes	0	1	2	2+	3	TOT Plants	IP
ECD5		1	2	2	3	8	71.875		ECD5			5			5	50
ECD6						0	NA		ECD6	1		2			3	33.3333
ECD10	1	1	1	2		5	45		ECD10			4			4	50
Brutor			3	3		6	62.5		Brutor			6			6	50
C7	5	1				6	4.16667		C7	6					6	0
C10	2	3				5	15		C10	6					6	0
CB151	2					2	0		CB151	3					3	0
Set 2 put under standard condition									Set 2 put under standard condition
Classes	0	1	2	2+	3	TOT Plants	IP		Classes	0	1	2	2+	3	TOT Plants	IP
ECD5				6		6	75		ECD5				2	3	5	90
ECD6				3	2	5	85		ECD6			1	3		4	68.75
ECD10			1	1		2	62.5		ECD10	1	2	2			5	30
Brutor				6		6	75		Brutor	1		2	3		6	54.1667
C7	2					2	0		C7	2					2	0
C10	5					5	0		C10	6					6	0
CB151	1	1				2	12.5		CB151	1					1	0
Set 3 put under drought condition									Set 3 put under flood condition
Classes	0	1	2	2+	3	TOT Plants	IP		Classes	0	1	2	2+	3	TOT Plants	IP
ECD5			6			6	50		ECD5			3		3	6	75
ECD6			6			6	50		ECD6			3		1	4	62.5
ECD10			5	1		6	54.1667		ECD10			3		2	5	70
Brutor			6			6	50		Brutor			2	4		6	66.6667
C7	6					6	0		C7	5					5	0
C10	6					6	0		C10	4					4	0
CB151	5					5	0		CB151	4	1				5	5
Set 4 put under drought condition									Set 4 put under flood condition
Classes	0	1	2	2+	3	TOT Plants	IP		Classes	0	1	2	2+	3	TOT Plants	IP
ECD5			5			5	50		ECD5					6	6	100
ECD6			5			5	50		ECD6				2	3	5	90
ECD10			4			4	50		ECD10	1		2	1	2	6	62.5
Brutor			4			4	50		Brutor		2	2	2		6	50
C7	6					6	0		C7	5					5	0
C10	5	1				6	4.16667		C10	5					5	0
CB151	4					4	0		CB151	2					2	0

## Sheet: Supp. Table 6
Supp. Table 6: Results of Kruskal–Wallis and Wilcoxon rank-sum pairwise comparison tests for the traits deltaLfni, deltaLfi, deltadLf, deltaDI, deltaGA and deltaGALA in STANDARD, DROUGHT, FLOOD and HEAT conditions
Traits	p	p.adj	p.signif	method
deltaLfni	2.25e-61	2.2e-61	****	Kruskal-Wallis
deltaLfi	1.18e-56	1.2e-56	****	Kruskal-Wallis
deltadLf	6.64e-32	6.6e-32	****	Kruskal-Wallis
deltaDI	1.28e-39	1.3e-39	****	Kruskal-Wallis
deltaGA	3.89e-58	3.9e-58	****	Kruskal-Wallis
deltaGALA	1.4e-22	1.4e-22	****	Kruskal-Wallis
condition 1	condition 2	p	p.adj	p.signif	method
deltaLfni (cm)
StdHeat	StdDrought	7.51e-41	2.3e-40	****	Wilcoxon
StdHeat	StdFlood	1.67e-39	3.3e-39	****	Wilcoxon
StdDrought	StdFlood	2.73e-12	2.7e-12	****	Wilcoxon
deltaLfi (cm)
StdHeat	StdDrought	7.51e-41	2.3e-40	****	Wilcoxon
StdHeat	StdFlood	1.67e-39	3.3e-39	****	Wilcoxon
StdDrought	StdFlood	2.73e-12	2.7e-12	****	Wilcoxon
deltadLf (cm)
StdHeat	StdDrought	5e-28	1.5e-27	****	Wilcoxon
StdHeat	StdFlood	6.93e-14	1.4e-13	****	Wilcoxon
StdDrought	StdFlood	1.27e-10	1.3e-10	****	Wilcoxon
deltaDI
StdHeat	StdDrought	4.88e-26	9.8e-26	****	Wilcoxon
StdHeat	StdFlood	4.16e-06	4.2e-06	****	Wilcoxon
StdDrought	StdFlood	3.59e-32	1.1e-31	****	Wilcoxon
deltaGA (cm²)
StdHeat	StdDrought	8.58e-40	2.6e-39	****	Wilcoxon
StdHeat	StdFlood	1.23e-31	2.5e-31	****	Wilcoxon
StdDrought	StdFlood	3.03e-26	3e-26	****	Wilcoxon
deltaGALA
StdHeat	StdDrought	0.419	0.42	ns	Wilcoxon
StdHeat	StdFlood	2.86e-20	8.6e-20	****	Wilcoxon
StdDrought	StdFlood	7.4e-16	1.5e-15	****	Wilcoxon

## Sheet: Supp. Table 7
Supp. Table 7 : Genetic variants located within the QTLepi detected. Statistical analysis of TE and sequence variant effect compared to methylated markers on QTLepi detection for each trait study. Conditions indicates the abiotic conditions under which traits were assessed. Trait indicates the phenotypic trait used for the analysis. Model I indicates the marker considered in the model (Marker, SN…
Conditions	Trait	n	Model I	Model II (lm)	p-value β1	p-value β2	p-value β3	p-value β4	p-value β5	p-value β6	F-statistic Model II	p-value Model II	Adjusted R2
StdHeat	GALA	123	Marker	yi = β0 + β1( MM160) + β2(MM171) + β3(MM718) + β4(MM160*MM718) + ei	2.36e-08	0.00068	1.38e-06	5.35e-07			13.44	4.677e-09	0.2897
StdHeat	GALA	123	SNP	yi = β0 + β1(MM160) + β2(MM171) + β3(SNP_4896800) + β4(MM160*SNP_4896800) + ei	0.305152	0.001417	0.633922	0.476899			3.74	0.001952	0.1196
StdHeat	GALA	123	TE	yi = β0 + β1(MM160) + β2(MM171) + β3(TE_6357944) + β4(MM160*TE_6357944) + ei	0.0048	0.0031	0.8971	0.9873			5.417	0.0005581	0.1489
StdHeat	GALA	123	SNP	yi = β0 + β1(MM160) + β2(MM171) + β3(SNP_7980674) + β4(MM160*SNP_7980674) + ei	4.25e-05	0.000139	0.100904	0.033813			6.358	8.787e-06	0.2141
StdHeat	GALA	123	Marker + SNP	yi = β0 + β1(MM160) + β2(MM171) + β3(MM718) + β4(MM160*MM718) + β5(SNP_4896800) + ei	2.64e-08	0.000667	1.24e-06	7.16e-07	0.271199		9.057	4.176e-08	0.2855
StdHeat	GALA	123	Marker + TE	yi = β0 + β1(MM160) + β2(MM171) + β3(MM718) + β4(MM160*MM718) + β5(TE_6357944) + ei	9.43e-07	0.00214	4.5e-05	2.09e-05	0.73666		9.195	3.555e-07	0.2886
StdHeat	GALA	123	Marker + SNP	yi = β0 + β1(MM160) + β2(MM171) + β3(MM718) + β4(MM160*MM718) + β5(SNP_7980674) + ei	4.61e-09	5.27e-05	1.15e-07	3.68e-07	0.0261		12.14	1.763e-10	0.3617
StdDrought	GALA	123	Marker	yi = β0 + β1(MM373) + β2(MM374) + β3(MM432) + β4(MM679) + ei	6.96e-08	2.71e-07	0.000518	0.000591			12.04	3.081e-08	0.2657
StdDrought	GALA	123	SNP	yi = β0 + β1(MM373) + β2(MM374) + β3(SNP_13092809) + β4(MM679) + ei	9.66e-08	4.19e-07	0.000756	0.000748			9.443	1.455e-07	0.2602
StdDrought	GALA	123	SNP	yi = β0 + β1(MM373) + β2(MM374) + β3(SNP_14288480) + β4(MM679) + ei	2.68e-06	7.26e-06	0.830987	0.000976			6.459	2.482e-05	0.1841
StdDrought	GALA	123	SNP	yi = β0 + β1(MM373) + β2(MM374) + β3(SNP_14509867) + β4(MM679) + ei	2.68e-06	7.26e-06	0.830987	0.000976			6.459	2.482e-05	0.1841
StdDrought	GALA	123	SNP	yi = β0 + β1(MM373) + β2(MM374) + β3(SNP_14518339) + β4(MM679) + ei	2.68e-06	7.26e-06	0.830987	0.000976			6.459	2.482e-05	0.1841
StdDrought	GALA	123	SNP	yi = β0 + β1(MM373) + β2(MM374) + β3(SNP_14530903) + β4(MM679) + ei	2.68e-06	7.26e-06	0.830987	0.000976			6.459	2.482e-05	0.1841
StdDrought	GALA	123	SNP	yi = β0 + β1(MM373) + β2(MM374) + β3(SNP_14545591) + β4(MM679) + ei	2.92e-06	7.93e-06	0.81786	0.00107			6.39	2.837e-05	1.1834
StdDrought	GALA	123	SNP	yi = β0 + β1(MM373) + β2(MM374) + β3(MM432) + β4(SNP_2834559) + ei	8.98e-07	3.3e-06	0.000426	0.093845			7.059	8.546e-06	0.2002
StdDrought	GALA	123	SNP	yi = β0 + β1(MM373) + β2(MM374) + β3(MM432) + β4(SNP_2920544) + ei	8.89e-07	3.12e-06	0.000388	0.06849			7.174	7.08e-06	0.2046
StdDrought	GALA	123	SNP	yi = β0 + β1(MM373) + β2(MM374) + β3(MM432) + β4(SNP_3318778) + ei	7.94e-07	2.89e-06	0.000377	0.062757			7.234	6.276e-06	0.2048
StdDrought	GALA	123	SNP	yi = β0 + β1(MM373) + β2(MM374) + β3(MM432) + β4(SNP_4474111) + ei	9.9e-07	3.58e-06	0.000444	0.093332			7.004	9.545e-06	0.2001
StdDrought	GALA	123	SNP	yi = β0 + β1(MM373) + β2(MM374) + β3(MM432) + β4(SNP_5115842) + ei	1.12e-06	3.82e-06	0.000566	0.095032			6.87	1.224e-05	0.1979
StdDrought	GALA	123	indel	yi = β0 + β1(MM373) + β2(MM374) + β3(MM432) + β4(indel_7214677) + ei	6.7e-07	1.96e-06	0.000622	0.00965			8.191	1.21e-06	0.2305
StdDrought	GALA	123	SNP	yi = β0 + β1(MM373) + β2(MM374) + β3(MM432) + β4(SNP_7344157) + ei	7.52e-07	2.19e-06	0.000712	0.013			7.899	1.999e-06	0.2233
StdDrought	GALA	123	indel	yi = β0 + β1(MM373) + β2(MM374) + β3(MM432) + β4(indel_7652616) + ei	8.42e-07	1.97e-06	0.00143	0.00325			8.634	5.559e-07	0.2398
StdDrought	GALA	123	indel	yi = β0 + β1(MM373) + β2(MM374) + β3(MM432) + β4(indel_7750735) + ei	8.92e-07	2.64e-06	0.000928	0.02065			7.71	2.774e-06	0.2185
StdDrought	GALA	123	SNP	yi = β0 + β1(MM373) + β2(MM374) + β3(MM432) + β4(SNP_7944780) + ei	3.79e-07	1.26e-06	0.000645	0.025538			7.723	2.802e-06	0.2217
StdDrought	GALA	123	Marker + SNP	yi = β0 + β1(MM373) + β2(MM374) + β3(MM432) + β4(MM679) + β5(SNP_13092809) + ei	9.66e-08	4.19e-07	0.000756	0.000748	NA		9.443	1.455e-07	0.2602
StdDrought	GALA	123	Marker + SNP	yi = β0 + β1(MM373) + β2(MM374) + β3(MM432) + β4(MM679) + β5(SNP_14288480) + ei	3.61e-08	1.87e-07	7.74e-05	0.000222	0.037371		8.917	5.445e-08	0.2819
StdDrought	GALA	123	Marker + SNP	yi = β0 + β1(MM373) + β2(MM374) + β3(MM432) + β4(MM679) + β5(SNP_14509867) + ei	3.61e-08	1.87e-07	7.74e-05	0.000222	0.037371		8.917	5.445e-08	0.2819
StdDrought	GALA	123	Marker + SNP	yi = β0 + β1(MM373) + β2(MM374) + β3(MM432) + β4(MM679) + β5(SNP_14518339) + ei	3.61e-08	1.87e-07	7.74e-05	0.000222	0.037371		8.917	5.445e-08	0.2819
StdDrought	GALA	123	Marker + SNP	yi = β0 + β1(MM373) + β2(MM374) + β3(MM432) + β4(MM679) + β5(SNP_14530903) + ei	3.61e-08	1.87e-07	7.74e-05	0.000222	0.037371		8.917	5.445e-08	0.2819
StdDrought	GALA	123	Marker + SNP	yi = β0 + β1(MM373) + β2(MM374) + β3(MM432) + β4(MM679) + β5(SNP_14545591) + ei	4.05e-08	2.1e-07	8.22e-05	0.000243	0.037136		8.833	6.57e-08	0.2814
StdDrought	GALA	123	Marker + SNP	yi = β0 + β1(MM373) + β2(MM374) + β3(MM432) + β4(MM679) + β5(SNP_15861145) + ei	2.74e-08	1.3e-07	5.2e-05	0.000113	0.036381		9.155	3.47e-08	0.2879
StdDrought	GALA	123	Marker + SNP	yi = β0 + β1(MM373) + β2(MM374) + β3(MM432) + β4(MM679) + β5(SNP_16205156) + ei	4.46e-08	2.03e-07	0.000108	0.000197	0.078241		8.669	9.216e-08	0.2789
StdDrought	GALA	123	Marker + SNP	yi = β0 + β1(MM373) + β2(MM374) + β3(MM432) + β4(MM679) + β5(SNP_18112512) + ei	9.8e-08	3.63e-07	0.000538	0.000722	0.385556		7.964	3.42e-07	0.2567
StdDrought	GALA	123	Marker + SNP	yi = β0 + β1(MM373) + β2(MM374) + β3(MM432) + β4(MM679 )+ β5(SNP_18253358) + ei	1.04e-07	3.77e-07	0.000563	0.000778	0.432306		7.932	3.642e-07	0.2558
StdDrought	GALA	123	Marker + SNP	yi = β0 + β1(MM373) + β2(MM374) + β3(MM432) + β4(MM679) + β5(SNP_20306786) + ei	1.1e-07	3.96e-07	0.001129	0.000817	0.992198		7.786	4.843e-07	0.2518
StdDrought	GALA	123	Marker + SNP	yi = β0 + β1(MM373) + β2(MM374) + β3(MM432) + β4(MM679) + β5(SNP_2834559) + ei	1.02e-07	4.06e-07	0.000678	0.003473	0.901591		7.768	5.024e-07	0.2513
StdDrought	GALA	123	Marker + SNP	yi = β0 + β1(MM373) + β2(MM374) + β3(MM432) + β4(MM679) + β5(SNP_2920544) + ei	1.07e-07	4.4e-07	0.000609	0.004732	0.687114		7.741	5.404e-07	0.2521
StdDrought	GALA	123	Marker + SNP	yi = β0 + β1(MM373) + β2(MM374) + β3(MM432) + β4(MM679) + β5(SNP_3318778) + ei	9.34e-08	3.92e-07	0.000571	0.004345	0.685667		7.827	4.468e-07	0.2529
StdDrought	GALA	123	Marker + SNP	yi = β0 + β1(MM373) + β2(MM374) + β3(MM432) + β4(MM679) + β5(SNP_4474111) + ei	1.13e-07	4.45e-07	0.000695	0.003568	0.886986		7.711	5.733e-07	0.2513
StdDrought	GALA	123	Marker + SNP	yi = β0 + β1(MM373) + β2(MM374) + β3(MM432) + β4(MM679) + β5(SNP_5115842) + ei	1.11e-07	4.55e-07	0.000678	0.003206	0.820236		7.642	6.702e-07	0.2509
StdDrought	GALA	123	Marker + indel	yi = β0 + β1(MM37)3 + β2(MM374) + β3(MM432) + β4(MM679) + β5(indel_7214677) ei	1.17e-07	4.47e-07	0.000607	0.020854	0.293974		8.007	3.217e-07	0.2595
StdDrought	GALA	123	Marker + SNP	yi = β0 + β1(MM373) + β2(MM374) + β3(MM432) + β4(MM679) + β5(SNP_7344157) + ei	1.14e-07	4.36e-07	0.000635	0.014233	0.346885		7.913	3.863e-07	0.2569
StdDrought	GALA	123	Marker + indel	yi = β0 + β1(MM373) + β2(MM374) + β3(MM432) + β4(MM679) + β5(indel_7652616) + ei	1.86e-07	5.22e-07	0.00105	0.06041	0.67817		7.956	3.476e-07	0.2565
StdDrought	GALA	123	Marker + indel	yi = β0 + β1(MM373) + β2(MM374) + β3(MM432) + β4(MM679) + β5(indel_7750735) + ei	1.16e-07	4.47e-07	0.00076	0.01012	0.42284		7.891	4.033e-07	0.2563
StdDrought	GALA	123	Marker + SNP	yi = β0 + β1(MM373) + β2(MM374) + β3(MM432) + β4(MM679) + β5(SNP_7944780) + ei	8.05e-08	3.85e-07	0.000606	0.01273	0.356999		7.812	4.916e-07	0.2573
StdHeat	DI	123	Marker	yi = β0 + β1(MM2) + ei	0.000412						13.2	0.0004117	0.09092
StdHeat	DI	123	TE	yi = β0 + β1(TE_6617937) + ei	0.23						1.462	0.2295	0.004549
StdHeat	DI	123	SNP	yi = β0 + β1(SNP_7241579) + ei	0.0311						2.409	0.09431	0.02235
StdHeat	DI	123	SNP	yi = β0 + β1(SNP_9497509) + ei	0.007443						3.715	0.02724	0.04329
StdHeat	DI	123	SNP	yi = β0 + β1(SNP_9883998) + ei	0.00914						3.523	0.03267	0.04069
StdHeat	DI	123	Marker + TE	yi = β0 + β1(MM2) + β2(TE_6617937) + ei	0.022063	0.392529					3.468	0.03502	0.04659
StdHeat	DI	123	Marker + SNP	yi = β0 + β1(MM2) + β2(SNP_7241579) + ei	0.0046	0.5472					4.489	0.005089	0.08023
StdHeat	DI	123	Marker + SNP	yi = β0 + β1(MM2) + β2(SNP_9497509) + ei	0.00908	0.158642					4.95	0.002852	0.08988
StdHeat	DI	123	Marker + SNP	yi = β0 + β1(MM2) + β2(SNP_9883998) + ei	0.0161	0.124					4.435	0.005457	0.0797
StdDrought	Lfni	123	Marker	yi = β0 + β1(MM128) + ei	2.95e-07						29.49	2.946e-07	0.1893
StdDrought	Lfni	123	TE	yi = β0 + β1(TE_16836944) + ei	0.0172						5.871	0.0172	0.046
StdDrought	Lfni	123	indel	yi = β0 + β1(indel_17863273) + ei	0.00253						5.124	0.007337	0.06381
StdDrought	Lfni	123	SNP	yi = β0 + β1(SNP_18002233) + ei	0.00188						5.318	0.006134	0.06662
StdDrought	Lfni	123	SNP	yi = β0 + β1(SNP_18173880) + ei	0.00112						5.587	0.004798	0.04047
StdDrought	Lfni	123	Marker + TE	yi = β0 + β1(MM128) + β2(TE_16836944) + ei	1.83e-05	0.557					13.64	5.854e-06	0.2002
StdDrought	Lfni	123	Marker + TE	yi = β0 + β1(MM128) + β2(indel_17863273) + ei	4.16e-05	0.679					9.952	6.724e-06	0.1816
StdDrought	Lfni	123	Marker + TE	yi = β0 +β1(MM128) + β2(SNP_18002233) + ei	6.49e-05	0.587					9.746	8.535e-06	0.1782
StdDrought	Lfni	123	Marker + TE	yi = β0 + β1(MM128) + β2(SNP_18173880) + ei	8.18e-05	0.475					0.9767	8.332e-06	0.1786
StdDrought	Lfi	123	Marker	yi = β0 + β1(MM10) + ei	0.00038						13.37	0.0003801	0.09204
StdDrought	Lfi	123	SNP	yi = β0 + β1(SNP_9497509) + ei	0.0108						3.604	0.03024	0.0416
StdDrought	Lfi	123	SNP	yi = β0 + β1(SNP_9883998) + ei	0.00518						4.209	0.01717	0.05118
StdDrought	Lfi	123	TE	yi = β0 + β1(TE_12177658) + ei	0.225						1.984	0.1213	0.084
StdDrought	Lfi	123	TE	yi = β0 + β1(TE_12617099) + ei	0.599						0.8975	0.4454	-0.003084
StdDrought	Lfi	123	Footprint	yi = β0 + β1(Footprint_12620247) + ei	0.152						2.079	0.1519	0.008838
StdDrought	Lfi	123	SNP	yi =β0 + β1(SNP_13033405) + ei	0.539						0.2017	0.8176	-0.0136
StdDrought	Lfi	123	indel	yi = β0 + β1(indel_13908828) + ei	0.691						0.09341	0.9109	-0.01534
StdDrought	Lfi	123	SNP	yi = β0 + β1(SNP_13967107) + ei	0.814						0.2139	0.8078	-0.01328
StdDrought	Lfi	123	SNP	yi = β0 + β1(SNP_14023610) + ei	0.787						0.2191	0.8035	-0.01308
StdDrought	Lfi	123	SNP	yi = β0 + β1(SNP_14590272) + ei	0.0273						2.937	0.05694	0.03127
StdDrought	Lfi	123	SNP	yi = β0 + β1(SNP_15509104) + ei	0.554						0.3389	0.7132	-0.01124
StdDrought	Lfi	123	indel	yi = β0 + β1(indel_15935454) + ei	0.669						0.129	0.8791	-0.01473
StdDrought	Lfi	123	indel	yi = β0 + β1(indel_15935454) + ei	0.669						0.129	0.8791	-0.01473
StdDrought	Lfi	123	indel	yi = β0 + β1(indel_15972511) + ei	0.985						0.001273	0.9987	-0.01707
StdDrought	Lfi	123	TE	yi = β0 + β1(TE_16836944) + ei	0.341						0.9141	0.3413	-0.0008511
StdDrought	Lfi	123	indel	yi = β0 + β1(indel_17863273) + ei	0.585						0.2893	0.7493	-0.01189
StdDrought	Lfi	123	SNP	yi = β0 + β1(SNP_18002233) + ei	0.489						0.9855	0.3763	-0.0002393
StdDrought	Lfi	123	SNP	yi = β0 + β1(SNP_18173880) + ei	0.626						0.2064	0.8138	-0.01329
StdDrought	Lfi	123	TE	yi = β0 + β1(TE_20150892) + ei	0.261						1.277	0.2612	0.002731
StdDrought	Lfi	123	SNP	yi = β0 + β1(SNP_20362809) + ei	0.381						0.3864	0.6804	-0.01025
StdDrought	Lfi	123	SNP	yi = β0 + β1(SNP_21675141) + ei	0.853						0.2958	0.7445	-0.01178
StdDrought	Lfi	123	Marker + TE	yi = β0 + β1(MM10) + β2(SNP_9497509) + ei	0.016	0.429					4.495	0.005048	0.08036
StdDrought	Lfi	123	Marker + TE	yi = β0 + β1(MM10) + β2(SNP_9883998) + ei	0.02	0.305					4.772	0.003575	0.08684
StdDrought	Lfi	123	Marker + TE	yi = β0 + β1(MM10) + β2(TE_12177658) + ei	0.0136	0.818					3.148	0.01766	0.0784
StdDrought	Lfi	123	Marker + TE	yi = β0 + β1(MM10) + β2(TE_12617099) + ei	0.003101	0.500595					3.032	0.02114	0.07517
StdDrought	Lfi	123	Marker + TE	yi = β0 + β1(MM10) + β2(Footprint_12620247) + ei	0.000687	0.227221					7.214	0.001104	0.09314
StdDrought	Lfi	123	Marker + TE	yi = β0 + β1(MM10) + β2(SNP_13033405) + ei	0.000473	0.341574					4.464	0.005267	0.0803
StdDrought	Lfi	123	Marker + TE	yi = β0 + β1(MM10) + β2(indel_13908828) + ei	0.000405	0.338995					4.489	0.005088	0.08023
StdDrought	Lfi	123	Marker + TE	yi = β0 + β1(MM10) + β2(SNP_13967107) + ei	0.000431	0.319418					4.535	0.004805	0.08119
StdDrought	Lfi	123	Marker + TE	yi = β0 + β1(MM10) + β2(SNP_14023610) + ei	0.000377	0.316227					4.63	0.004249	0.08258
StdDrought	Lfi	123	Marker + TE	yi = β0 + β1(MM10) + β2(SNP_14590272) + ei	0.0102	0.5325					4.325	0.006256	0.075675
StdDrought	Lfi	123	Marker + TE	yi = β0 + β1(MM10) + β2(SNP_15509104) + ei	0.000657	0.486259					4.335	0.006192	0.07755
StdDrought	Lfi	123	Marker + TE	yi = β0 + β1(MM10) + β2(indel_15935454) + ei	0.000501	0.45668					4.368	0.005928	0.07765
StdDrought	Lfi	123	Marker + TE	yi = β0 + β1(MM10) + β2(indel_15972511) + ei	0.000452	0.275259					4.348	0.006092	0.07783
StdDrought	Lfi	123	Marker + TE	yi = β0 + β1(MM10) + β2(TE_16836944) + ei	0.00413	0.71319					4.802	0.01022	0.07001
StdDrought	Lfi	123	Marker + TE	yi = β0 + β1(MM10) + β2(indel_17863273) + ei	0.000664	0.69289					4.287	0.006546	0.07536
StdDrought	Lfi	123	Marker + TE	yi = β0 + β1(MM10) + β2(SNP_18002233) + ei	0.000939	0.826725					4.554	0.004676	0.08098
StdDrought	Lfi	123	Marker + TE	yi = β0 + β1(MM10) + β2(SNP_18173880) + ei	0.000588	0.644334					4.31	0.006358	0.07585
StdDrought	Lfi	123	Marker + TE	yi = β0 + β1(MM10) + β2(TE_20150892) + ei	0.00472	0.61893					4.864	0.009663	0.07107
StdDrought	Lfi	123	Marker + TE	yi = β0 + β1(MM10) + β2(SNP_20362809) + ei	0.000752	0.940811					4.272	0.006674	0.07504
StdDrought	Lfi	123	Marker + TE	yi = β0 + β1(MM10) + β2(SNP_21675141) + ei	0.000448	0.694328					4.565	0.004614	0.0812
